# Supplementary material for: The CCR4–NOT Deadenylase Complex Maintains Adipocyte Identity
Source: Int J Mol Sci. 2019 Oct 24;20(21):5274. doi: 10.3390/ijms20215274 (PMC6862216; doi:10.3390/ijms20215274)
Supplement: Supplementary file 1 [file ijms-20-05274-s001.zip]

Archive with 9 entries (9 files):
- Supplementary materials/Supplementary figure 1.pdf
- Supplementary materials/Supplementary Table 1 Enriched GO terms in differently expressing mRNAs in iWAT.xlsx
- Supplementary materials/Supplementary Table 2 Enriched GO terms in differently expressing mRNAs in BAT.xlsx
- Supplementary materials/Supplementary Table 3 Enriched GO terms in stabilized and destabilized mRNAs in iWAT.xlsx
- Supplementary materials/Supplementary Table 4 Enriched GO terms in destabilized mRNAs in BAT.xlsx
- Supplementary materials/Supplementary Table 5 Enriched GO terms in differently expressing pre-mRNAs in iWAT.xlsx
- Supplementary materials/Supplementary Table 6 Enriched GO terms in differently expressing pre-mRNAs in BAT.xlsx
- Supplementary materials/Supplementary Table 7 primer list.docx
- Supplementary materials/Supplementary Table legends.docx
