# Supplementary material for: The CCR4–NOT Deadenylase Complex Maintains Adipocyte Identity
Source: Int J Mol Sci. 2019 Oct 24;20(21):5274. doi: 10.3390/ijms20215274 (PMC6862216; doi:10.3390/ijms20215274)
Supplement: Supplementary file 1 [file ijms-20-05274-s001.zip › Supplementary materials/Supplementary Table 1 Enriched GO terms in differently expressing mRNAs in iWAT.xlsx]

## Sheet: Sheet1
iWAT upregulation (> 2.0)
Category	Term	PValue	FDR	Genes
GOTERM_BP_DIRECT	GO:0030593~neutrophil chemotaxis	1.51408e-08	2.74681e-05	CCL3, VAV3, CCL2, C5AR1, LGALS3, CCL9, ITGB2, CX3CL1, CXADR, CCL4, CCL7, ITGAM, CCL6, TGFB2, FCGR3, FCER1G, SPP1
GOTERM_BP_DIRECT	GO:0006935~chemotaxis	1.62547e-06	0.00294884	C3AR1, CCL3, C5AR2, CCL2, C5AR1, CCR1, CCL9, CX3CL1, KIT, CCL4, CCL7, CCL6, CCRL2, CXCL17, EAR2, CCR5, CMTM8, CMTM3, PTAFR
GOTERM_BP_DIRECT	GO:0071356~cellular response to tumor necrosis factor	1.1392e-05	0.020665	TNFRSF21, CCL3, CCL2, NPNT, CCL9, POSTN, CX3CL1, CCL4, CCL7, BRCA1, CCL6, LCN2, CYBA, SFRP1, GATA3, THBS1, DBN1
GOTERM_CC_DIRECT	GO:0016020~membrane	4.89988e-18	6.96242e-15	SGMS2, PTGS2, GBGT1, TMEM144, NKPD1, CH25H, ADAM8, PTPRJ, TYRO3, PTPRK, GATM, NCF2, PTPRF, CDHR1, SIRPA, PTPRO, PLAUR, NME4, ST14, RYR1, ROR2, DOC2B, TM6SF1, ERBB3, ERBB2, KCNJ2, MANSC1, ALCAM, ACER3, SPHK1, NUF2, CD300C, GAS1, KCNK1, DAGLB, SYNE4, CYP7B1, ADAP2, RGS1, CD300A, MAP7, GNAZ, GPR85, MSR1, KCNK13, RTN2, GTSE1, TMEM102, CD200R4, IL13RA1, SLC22A2, DPEP2, IL13RA2, CD200R1, MMP19, CAR12, …
GOTERM_CC_DIRECT	GO:0005576~extracellular region	1.06606e-12	1.51477e-09	CTHRC1, TUFT1, FAM20C, TGFB3, POSTN, FGF13, TNFSF12, MMP3, C1QC, IL10, TGFB2, WNT4, APOD, CTGF, CCBE1, BC028528, PLA1A, TPSB2, SPON2, HHIPL1, F10, STC2, WFDC17, PLAUR, C1QB, ST14, WFDC1, LAMC2, MFAP2, MFAP4, ADAMTS4, FGFR2, CCL3, WNT5B, CCL2, MAMDC2, CCL9, CX3CL1, POMC, MDK, GREM2, CCL4, CCL7, CCL6, TIMP1, LIF, CHIL3, PLTP, SPP1, VSTM4, LGALS3, HC, IL1RN, CD5L, COL16A1, EMILIN1, LCN2, CXCL17, SFR…
GOTERM_CC_DIRECT	GO:0005615~extracellular space	1.75122e-08	2.48837e-05	S100A4, CTHRC1, FAM20C, TGFB3, POSTN, GGT1, TNFSF12, MMP3, C1QC, IL10, TGFB2, ACTG2, WNT4, APOD, CTGF, CCBE1, CPA3, TPSB2, SPON2, STC2, TNFAIP6, TACSTD2, ST14, CSTB, WFDC1, LAMC2, ADAMTS4, CCL3, CCL2, WNT5B, ERBB3, CCL9, CX3CL1, POMC, CCL4, GREM2, CCL7, ITGAM, CCL6, TIMP1, LIF, ARG1, ENTPD1, PLTP, SPP1, LGALS3, HC, GUSB, IL1RN, PPFIBP2, LCN2, SFRP1, SERPINB6A, LAMA5, SPTBN2, PLAU, MUP19, ANPEP, G…
GOTERM_CC_DIRECT	GO:0005886~plasma membrane	4.24044e-06	0.00602522	S100A6, ATP1B1, SGMS2, SLC9A5, CADM1, GGT1, SIRPB1A, S1PR2, CD44, ADAM8, CDCA5, MRGPRB2, PTPRJ, TYRO3, C5AR2, C5AR1, PTPRF, CDHR1, SIRPA, PTPRO, PLAUR, CCR5, TACSTD2, RYR1, RAB15, ROR2, EFNA4, DOC2B, DBN1, EPS8L2, ERBB2, KCNJ2, EPHB3, GPR141, ALCAM, SLC11A1, CD68, AHNAK2, FCER1G, BLNK, TYROBP, SPHK1, CD300C, GAS1, KCNK1, FCGR1, EPHA1, HOMER2, DAGLB, FNIP2, FCGR3, SEMA6C, ADAP2, RGS1, SFRP1, EPS8,…
iWAT downregulation (< 0.5)
Category	Term	PValue	FDR	Genes
GOTERM_BP_DIRECT	GO:0055114~oxidation-reduction process	1.32189e-39	2.40183e-36	LDHB, ALDH1L1, EHHADH, LDHD, OGDH, HIBADH, FDFT1, PECR, UQCR11, IDH3G, ASPH, PDHA1, LOX, HADH, ALDH6A1, CYP2E1, CDO1, DHRS7B, TECR, DHDH, OGFOD3, SCCPDH, DLD, HSD11B1, KDSR, MDH2, MDH1, PRODH, ME1, HSD17B10, ACADSB, ADHFE1, HSD17B14, FDX1, HSD17B12, IVD, FAM213A, ALDH4A1, GPD2, SCD1, GPD1, SCD3, MAOB, IDH3A, NDUFV3, NDUFV1, ALDH2, HEPH, ACAD11, ACAD10, STEAP4, ACOX1, PXDN, CYP2J6, CYC1, UQCRFS1, …
GOTERM_BP_DIRECT	GO:0006629~lipid metabolic process	4.93958e-30	8.97507e-27	PPARA, SLC27A1, ACOX1, CPT2, TRPV1, EHHADH, ATP5B, HINT2, BSCL2, ECHDC2, PMVK, ACSF3, FAM57B, FDFT1, PECR, ELOVL3, SULT1A1, AGPAT9, INSIG1, ASPG, MGLL, CES1D, ELOVL6, HADH, THRSP, AGPAT2, ACAA2, CRLS1, ACADM, ACADS, ADIPOR2, PNPLA2, DECR1, ACADL, TECR, PNPLA3, CHPT1, LPIN1, ACADVL, PNPLA8, PLCE1, NAPEPLD, DGAT2, HSD11B1, KDSR, MECR, GPAM, HACL1, ACADSB, ECH1, FDX1, C3, HACD2, ABHD5, HSD17B12, ECH…
GOTERM_BP_DIRECT	GO:0006631~fatty acid metabolic process	2.03816e-25	3.70328e-22	PPARA, SLC27A1, ACOX1, ACADSB, ECH1, CPT2, C3, HACD2, EHHADH, ABHD5, ECHS1, ECHDC2, ACSF3, HADHB, PECR, PRKAR2B, ACSL1, ELOVL3, FASN, MGLL, HSD17B4, ELOVL6, HADH, ACAA1B, GHR, SCD1, ECI1, ACAA2, SCD3, ACADM, ACADS, FADS1, FADS3, ACACA, ADIPOR2, CYB5A, ACACB, DECR1, CRAT, ACADL, TECR, ACADVL, ACSM3, PNPLA8, UCP3, FABP4, AACS, MECR, GPAM
GOTERM_BP_DIRECT	GO:0006749~glutathione metabolic process	5.07592e-14	9.21929e-11	GSTA3, GSTA4, ALDH5A1, GSTT1, SOD1, GSTM5, SOD2, GSTM7, GSTM1, HAGH, GSTM2, CTH, GGT7, OPLAH, GSTK1, GPX4, GPX3, TXNRD3, GSTZ1, GSTO2, MGST1
GOTERM_BP_DIRECT	GO:0006099~tricarboxylic acid cycle	1.0247e-12	1.86191e-09	ACO2, ACO1, SUCLG2, CS, DLAT, OGDH, IDH3A, SDHA, SDHB, IDH3G, PDHA1, FH1, DHTKD1, SUCLA2, MDH2, MDH1
GOTERM_BP_DIRECT	GO:0033539~fatty acid beta-oxidation using acyl-CoA dehydrogenase	7.84971e-12	1.42627e-08	ACOX1, ACADSB, ACADM, ACADS, ACADL, ACADVL, IVD, ETFDH, ACAD11, ACAD10, ETFB, ETFA, ACAD12
GOTERM_BP_DIRECT	GO:0006633~fatty acid biosynthetic process	3.236e-10	5.87971e-07	SCD1, LPL, SCD3, HACD2, FADS1, HSD17B12, FADS3, ACACA, ACLY, ACACB, TECR, ACSF3, ACSM3, PECR, ELOVL3, FASN, MGLL, AGMO, ELOVL6, PCCB, MECR
GOTERM_BP_DIRECT	GO:0055088~lipid homeostasis	4.77516e-10	8.67633e-07	CEBPA, ACOX1, ACADSB, ACADM, ACADS, ACACA, PNPLA2, ACADL, PNPLA3, ACADVL, GCK, IVD, ACAD11, ACAD10, ETFA, ACAD12
GOTERM_BP_DIRECT	GO:0019432~triglyceride biosynthetic process	9.74723e-07	0.00177103	LPL, MOGAT1, DGAT1, DGAT2, AGPAT9, PNPLA3, GPAM, LPIN1
GOTERM_BP_DIRECT	GO:0032869~cellular response to insulin stimulus	1.32571e-06	0.00240875	IRS2, PPARG, GPLD1, PDE3B, RHOQ, ADIPOQ, IRS1, LPIN1, PCK1, YWHAG, SORBS1, SLC2A4, GCK, GPAM, INSR, PIK3R1, AKT2, GHR
GOTERM_BP_DIRECT	GO:0019433~triglyceride catabolic process	2.69325e-06	0.00489343	LPL, DDHD2, PLIN1, ABHD5, MGLL, PRKACA, PNPLA2, PNPLA3, LIPE
GOTERM_CC_DIRECT	GO:0005739~mitochondrion	1.43912e-54	2.04682e-51	LDHB, PDP2, EHHADH, LDHD, GCAT, GM1818, TMEM143, OGDH, HIBADH, PDHA1, ACAA2, CRLS1, SUCLG2, LYRM5, CYP2E1, GLUL, DLD, MDH2, PRODH, MDH1, COASY, HSD17B10, ACADSB, FDX1, ISOC2A, CHCHD2, SFXN1, SFXN2, ACAT2, CHCHD6, ACAT1, SFXN5, HADHB, ACAT3, FAM213A, SYBU, PEMT, GCSH, ALDH4A1, FAHD2A, GPD2, GPD1, MAOB, ACACA, MPC1, CIDEA, ACACB, DLAT, SYNE2, CHCHD10, DUSP26, COX6A1, ACAD11, ACAD10, ACAD12, ARSB, S…
GOTERM_CC_DIRECT	GO:0005777~peroxisome	3.22864e-16	4.77396e-13	ACOX1, HACL1, ECH1, EHHADH, PMVK, ACOT4, PECR, ACSL1, PEX19, GSTK1, PXMP4, NUDT7, ABCD2, PXMP2, GNPAT, PEX13, HSD17B4, NOS2, CAT, ACAA1B, NUDT12, EPHX2, TKT, CRAT, ISOC1, SOD1, PHYH, DDO, ECI3, PEX11A, PNPLA8, DHRS4, HSDL2, ACAD11, SCP2
GOTERM_CC_DIRECT	GO:0016020~membrane	5.96224e-11	8.47991e-08	DLC1, LDHB, PPP2R5A, TGOLN1, BTC, SELENBP1, SELENBP2, TMEM143, SYP, ADTRP, SERPINE2, AQP11, CCR10, VNN1, VNN3, GNG7, TMEFF1, GBP6, PTPRM, MPDZ, CYP2E1, SSPN, OGFOD3, NAPEPLD, MC2R, HSD11B1, MST1R, GRB14, SCN1B, ARHGEF28, HSD17B12, CHCHD6, HADHB, ADRB3, CDC42EP1, SYBU, PEMT, GPD2, ACER2, MAOB, TMEM120B, MPC1, GAS2, ACACB, KCNK2, KCNK3, SYNE2, LZTS3, TRPV1, CYP2J6, BSCL2, BNIP3, PMVK, ST6GALNAC5, M…
GOTERM_CC_DIRECT	GO:0005783~endoplasmic reticulum	1.99944e-09	2.84374e-06	SEC31B, LMAN2L, PDE3B, ADORA1, FDFT1, AQP11, ELOVL3, INSIG1, CES1F, CES1D, ELOVL6, ASPH, CHP1, CYP2E1, DHRS7B, TECR, PNPLA8, CCDC3, RASGRF2, ARXES1, ARXES2, HSD11B1, KDSR, CALR3, AKAP1, DST, CAV2, HSD17B10, ERMP1, CAV1, HACD2, HSD17B12, APOC1, KCNA5, HADHB, BCHE, PEMT, ENTPD5, SCD1, SCD3, CRAT, ABCB6, KCNK2, CIDEC, KDR, TMEM8B, GRINA, AHCYL2, PDZD2, NAT8L, SLC27A1, PXDN, CLSTN2, CYP2J9, CLSTN3, C…
GOTERM_CC_DIRECT	GO:0005778~peroxisomal membrane	1.89898e-08	2.70086e-05	ACOX1, CAV1, PEX11A, PECR, PNPLA8, DHRS4, ACSL1, PEX19, PXMP4, ABCD2, GNPAT, PXMP2, PEX13, CAT, HSD17B4, MGST1
GOTERM_CC_DIRECT	GO:0070469~respiratory chain	3.10703e-06	0.00441894	NDUFB3, NDUFA4, NDUFB8, NDUFB9, CYC1, UQCRFS1, NDUFA10, UQCRQ, NDUFA1, NDUFV3, NDUFS5, UQCR11, NDUFV1, NDUFS1
GOTERM_MF_DIRECT	GO:0016491~oxidoreductase activity	1.98898e-32	3.21015e-29	LDHB, ALDH1L1, EHHADH, LDHD, OSGIN1, OGDH, HIBADH, FDFT1, PECR, IDH3G, LOX, PDHA1, ASPH, HADH, ALDH6A1, CYP2E1, CDO1, DHRS7B, TECR, DHDH, OGFOD3, SCCPDH, DLD, HSD11B1, KDSR, MDH2, MDH1, PRODH, ME1, HSD17B10, ACADSB, ADHFE1, HSD17B12, IVD, ALDH4A1, GPD2, SCD1, GPD1, SCD3, MAOB, IDH3A, NDUFV1, ALDH2, HEPH, ACAD11, ACAD10, ACOX1, STEAP4, PXDN, CYP2J6, UQCRFS1, MSRA, GPX4, GPX3, NOS3, GPX8, NOS2, CAT…
GOTERM_MF_DIRECT	GO:0009055~electron carrier activity	2.26688e-14	3.65485e-11	ACOX1, ACADSB, ACADM, COX7A2, FDX1, ACADS, CYC1, ACADL, ACADVL, SDHA, SDHB, UQCR11, IVD, AOX1, ETFDH, TXNRD3, ACAD11, ACAD10, ETFB, NDUFS1, ETFA, ACAD12
GOTERM_MF_DIRECT	GO:0050660~flavin adenine dinucleotide binding	2.90545e-13	4.68936e-10	ACOX1, CHDH, ACADSB, ACADM, AIFM2, ACADS, LDHD, MAOB, ACADL, COQ6, ACADVL, SDHA, FMO5, IVD, FMO1, AOX1, DLD, TXNRD3, NOS3, NOS2, ACAD11, ACAD10, ACAD12, ETFA
GOTERM_MF_DIRECT	GO:0000062~fatty-acyl-CoA binding	3.10612e-11	5.01319e-08	ACOX1, ACADSB, ACADM, ACADS, ACADL, DBI, ECI3, ACBD4, HADHB, ACADVL, IVD, ACAD11, ACAD10, SCP2, ETFA, ACAD12
GOTERM_MF_DIRECT	GO:0003995~acyl-CoA dehydrogenase activity	1.22155e-09	1.97153e-06	ACADVL, ACOX1, ACADSB, ACADM, ACADS, IVD, ACAD11, ACADL, ACAD10, ETFA, ACAD12
GOTERM_MF_DIRECT	GO:0016627~oxidoreductase activity, acting on the CH-CH group of donors	3.02348e-09	4.87981e-06	ACOX1, ACADSB, ACADM, ACADS, ACADL, TECR, SDHA, ACADVL, IVD, DPYD, ACAD11, ACAD10, ACAD12
GOTERM_MF_DIRECT	GO:0051287~NAD binding	5.69106e-09	9.18519e-06	ME1, LDHB, HSD17B10, GPD1, ALDH5A1, GRHPR, IDH3A, HIBADH, HADHB, IDH3G, ADH1, NDUFV1, AOX1, DLD, PHGDH, AHCYL2, MDH1
GOTERM_MF_DIRECT	GO:0052890~oxidoreductase activity, acting on the CH-CH group of donors, with a flavin as acceptor	1.46638e-08	2.3667e-05	ACADVL, ACOX1, ACADSB, ACADM, IVD, ACAD11, ACADL, ACAD10, ETFA, ACAD12
GOTERM_MF_DIRECT	GO:0004364~glutathione transferase activity	2.80094e-08	4.52063e-05	GSTM1, MGST3, GSTM2, GSTA3, GSTA4, GSTK1, GSTZ1, GSTT1, GSTO2, GSTM6, GSTM5, MGST1, GSTM7
GOTERM_MF_DIRECT	GO:0004602~glutathione peroxidase activity	2.6369e-06	0.00425578	MGST3, GSTK1, GPX4, GPX3, GSTZ1, GSTT1, GPX8, MGST1, GSTM7
GOTERM_MF_DIRECT	GO:0016747~transferase activity, transferring acyl groups other than amino-acyl groups	8.98375e-06	0.0144985	ACAA2, MOGAT1, DGAT2, ELOVL6, ACAT2, ACAT1, ACAA1B, SCP2, HADHB
GOTERM_MF_DIRECT	GO:0004075~biotin carboxylase activity	2.89651e-05	0.0467385	PCX, MCCC1, ACACA, ACACB, PCCA
