# Supplementary material for: The CCR4–NOT Deadenylase Complex Maintains Adipocyte Identity
Source: Int J Mol Sci. 2019 Oct 24;20(21):5274. doi: 10.3390/ijms20215274 (PMC6862216; doi:10.3390/ijms20215274)
Supplement: Supplementary file 1 [file ijms-20-05274-s001.zip › Supplementary materials/Supplementary Table 2 Enriched GO terms in differently expressing mRNAs in BAT.xlsx]

## Sheet: Sheet1
BAT upregulation (> 2.5)
Category	Term	PValue	FDR	Genes
GOTERM_BP_DIRECT	GO:0002376~immune system process	2.66304e-34	5.15313e-31	APOBEC3, ZC3HAV1, CADM1, TBK1, CTPS, TLR1, S100A9, TLR2, TIRAP, TLR3, TNFSF13, TLR4, C1QC, B2M, CFP, C1RA, NLRC5, MYD88, OASL2, OASL1, MAP3K8, CFH, SYK, BCL10, DBNL, ICOSL, BST2, PIK3CD, H2-DMB1, SERPING1, FADD, CD40, CLEC4N, C1QA, DCLRE1C, C1QB, LAT2, MST1R, PRDM1, RNF135, CD300LB, SSC5D, CD300LD, TNFAIP8L2, ORAI1, IFIH1, HMGB2, IFITM1, IFITM2, IFITM3, GSDMD, TFEB, UNC93B1, IFI30, SP110, OAS2, C…
GOTERM_BP_DIRECT	GO:0045087~innate immune response	5.68574e-17	2.10942e-13	APOBEC3, ZC3HAV1, TBK1, TLR1, S100A9, TLR2, TIRAP, TLR3, TLR4, C1QC, B2M, CFP, C1RA, NLRC5, APP, MYD88, OASL2, OASL1, CFH, SYK, MATK, BCL10, BST2, C4B, PIK3CD, SERPING1, FADD, CLEC4N, C1QA, C1QB, TRIM35, MST1R, OAS1A, PRDM1, RNF135, SSC5D, TNFAIP8L2, IFIH1, HMGB2, IFITM1, IFITM2, IFITM3, GSDMD, UNC93B1, OAS2, SP110, SRC, IRAK4, ZAP70, IIGP1, FCER1G, NRROS, DHX58, CSF1R, TYROBP, CARD9, LGALS3, CFB…
GOTERM_BP_DIRECT	GO:0052697~xenobiotic glucuronidation	7.18324e-07	0.00138999	UGT1A10, UGT1A9, UGT1A8, UGT1A7C, UGT1A2, UGT1A6B, UGT1A6A, UGT1A5, UGT1A1
GOTERM_BP_DIRECT	GO:0019886~antigen processing and presentation of exogenous peptide antigen via MHC class II	9.40511e-07	0.00181992	FCGR2B, H2-EB1, UNC93B1, IFI30, H2-DMB1, FCER1G, H2-AA, H2-AB1, H2-DMA, CD74, H2-DMB2
GOTERM_BP_DIRECT	GO:0030593~neutrophil chemotaxis	1.04301e-06	0.00201826	GM21541, CCL2, PREX1, S100A9, CCL9, ITGB2, CX3CL1, CCL5, ITGAM, CCL7, CCL6, TGFB2, CKLF, FCER1G, CSF3R, SYK, VAV3, C5AR1, LGALS3, CCL21A, NCKAP1L, VAV1, FCGR3, CCL11, CCL12, ITGA9
GOTERM_BP_DIRECT	GO:0007264~small GTPase mediated signal transduction	3.11148e-06	0.00602072	RHOJ, RRAD, ARHGAP18, ITSN1, RGL1, CDC42, ARL10, MFHAS1, HMOX1, RASL10A, RAB29, RALB, RHOB, RHOC, RAPGEF4, RHOD, DOCK10, AGAP1, RAB20, DOCK11, RHOG, RAB27A, RABL2, RAP2B, RABL3, GEM, ARHGAP30, RND2, RND1, ARL8A, LRRK2, LRRK1, ARL4C, RAB7B, MRAS, CDC42SE1, ARF6, RAB42, DOCK2, RAB43, RAC2, CHM, RHEBL1, RAB8B, VAV3, VAV1, RALGDS, RAB33B, NRAS, RAB32, RAB31, ARF2, ARF3, RAB35, RAP1B, RIT1, ARL13B, BC…
GOTERM_BP_DIRECT	GO:0051603~proteolysis involved in cellular protein catabolic process	2.12799e-05	0.0411697	SCPEP1, CTSZ, GZMA, LGMN, CTSA, CTSS, PSMB8, CTSW, PSMB9, ADAMTS7, CTSL, CTSK, PSMA5, CTSO, FAP, CASP8, CTSC, HSPA5, CTSB, ADAMTS12, CTSH
GOTERM_CC_DIRECT	GO:0016020~membrane	2.46916e-38	3.82501e-35	AIF1, GBGT1, OSMR, SGMS1, ITSN1, SLC52A3, B2M, HMHA1, APP, AQP11, RAB27A, TMEFF2, ICOSL, ARC, GATM, PDPN, LRRC1, UGCG, GEM, LPCAT2, MYH9, NCAPD2, THY1, EBPL, UNC13D, TMEM136, RCC2, MED15, ASCC3, BACE2, MED17, RYR1, ARL8A, PMP22, DCBLD2, ORAI2, ORAI1, CYP1B1, CSF2RB2, CACNB1, ARF6, CACNB3, ALCAM, DUSP18, PFN1, SLC29A3, SLC29A2, RAC2, LPCAT1, NCAPG2, GOLPH3L, CKLF, ZAP70, LFNG, ACER3, KIF3B, PARP9,…
GOTERM_CC_DIRECT	GO:0031012~extracellular matrix	2.15901e-21	3.34455e-18	ASPN, RARRES2, S100A9, TGFB3, FGF10, POSTN, MMP3, MMP2, TGFB1, TGFB2, ACTG1, CFP, OGN, TGFBI, RPN1, RPL12, TPSB2, TFPI2, MFGE8, MYH9, ADAMTS7, SERPINF1, COL1A2, ADAMTS1, COL1A1, TGFB1I1, SSC5D, ADAMTS2, ADAMTS5, ADAMTSL4, TIMP2, LGALS3BP, HIST1H4I, HIST1H4J, TUBB4B, FN1, COL18A1, P4HB, LGALS3, CRIP2, CKAP4, EFEMP1, EMILIN2, ECM1, EMILIN1, COL14A1, SFRP1, AEBP1, IGFBP7, MMP23, CLTC, PRDX1, CD93, T…
GOTERM_CC_DIRECT	GO:0005764~lysosome	7.92552e-17	1.66533e-13	SLC36A1, ZC3HAV1, LGMN, GOT1, PQLC2, RAB27A, BCL10, H2-DMB1, NAPSA, H2-DMB2, UNC13D, CD34, PRCP, NEU1, ARL8A, TNFAIP3, LRRK2, TM6SF1, RAB7B, STX7, LITAF, ASS1, IFITM3, UNC93B1, TMEM63A, IFI30, CTSA, ACP2, RRAGD, ADA, CD74, SRC, ATP6V0C, SLC11A1, CD68, ACE, SLC29A3, SLC48A1, LAPTM5, BLOC1S2, GALNS, NAGA, SLC35F6, TMEM97, GUSB, ENGASE, CD63, ATP13A2, LAMP2, PON2, CLCN7, 3110043O21RIK, ARSG, HEXA, H…
GOTERM_CC_DIRECT	GO:0005578~proteinaceous extracellular matrix	1.52882e-10	2.36832e-07	GM21541, ASPN, CTHRC1, TGFB3, POSTN, MMP28, MMP3, MMP2, TGFB1, HMCN2, OGN, CTGF, TGFBI, LOXL2, GPC1, LOXL1, OLFML2B, MMP19, MMP12, SLIT3, MMP11, ADAMTS7, BGN, LAMC3, COL1A2, ADAMTS1, MFAP2, COL1A1, MFAP5, ADAMTS2, ADAMTS5, FMOD, MAMDC2, ADAMTSL4, LUM, TNC, COL3A1, ADAMTSL5, ELN, ADAMTS15, DCN, P3H1, LGALS3BP, COL6A3, COL6A2, COL6A1, PTN, ADAMTS12, THBS2, FN1, DPT, COL18A1, COL4A2, COL4A1, TNXB, B…
GOTERM_CC_DIRECT	GO:0005783~endoplasmic reticulum	6.46625e-10	1.0017e-06	SLC36A1, PTGS1, SGMS1, TPD52, DNASE1L1, BAK1, ERO1LB, APOD, PLOD2, AQP11, CREB3L1, PLD3, PLD1, PLD4, IFI47, TMEM132A, LPCAT2, VASH1, THY1, EBPL, TXNDC5, ARXES1, BACE2, FAM172A, SUCO, CYP1B1, CRELD2, POMK, OAS2, ASL, CD74, MANF, P3H2, P3H1, P3H3, VRK2, LPCAT1, ZDHHC9, ZMPSTE24, TRAM1, SEC23IP, OLFM1, NKRF, ACER3, OSBPL3, OSBPL8, GUSB, FOXRED2, RHBDF1, TREX1, FAM213B, S100A10, SEPN1, SLAMF7, HS1BP3…
GOTERM_CC_DIRECT	GO:0005615~extracellular space	3.05861e-08	4.73814e-05	S100A4, CTHRC1, FAM20C, S100A9, SNCA, POSTN, FSTL1, C1QC, B2M, ACTG1, OGN, APP, APOD, CTGF, FAP, CFH, TPSB2, C4B, SERPING1, CD40, VASH1, SERPINF1, TFPI, STC1, ADAMTS5, IL1R1, CRELD2, GSDMD, CEP164, MANF, ADA, LGALS3BP, ACE, MOV10, WFDC21, CKLF, PLTP, OLFM1, PLAT, COL18A1, BMP2, BMP1, LGALS3, CFB, GUSB, S100A11, PPFIBP2, HILPDA, CD63, ECM1, GAS6, COL14A1, SFRP1, SRPX2, SFRP2, PLAU, PDIA3, ARSG, LY…
GOTERM_CC_DIRECT	GO:0005913~cell-cell adherens junction	5.57846e-08	8.64167e-05	PVR, TLN1, CADM3, LIMA1, ZC3HAV1, SHTN1, CADM1, CAPZA1, ARHGAP18, PDLIM1, PRDX1, IQGAP1, VCL, EFHD2, LRRFIP1, MKL2, ZYX, FAM129B, CLINT1, EGFR, VASN, DBNL, FMNL2, TWF2, LYN, BAIAP2, SLC3A2, CLIC1, MYH9, VASP, FLNA, PGM5, NCK1, MB21D2, RARS, SDCBP, DBN1, YWHAZ, CNN3, SNX5, ASAP1, HIST2H3C2, SNX1, GIPC1, ABI1, HIST2H3C1, ANLN, SFN, TAGLN2, CAPZB, SRC, PFN1, EZR, CNN2, HSPA5, CC2D1A, PLEC, TES, EHD4…
GOTERM_CC_DIRECT	GO:0005576~extracellular region	7.43886e-08	0.000115236	SCPEP1, CTHRC1, RARRES2, FAM20C, S100A9, SNCA, POSTN, FSTL1, C1QC, B2M, HMCN2, CFP, OGN, C1RA, ISG15, APOD, CTGF, FAP, CFH, PLA1A, HTRA3, TPSB2, C4B, OLFML2B, SERPING1, WFDC17, CD40, VASH1, PLAUR, C1QA, ADAMTS7, C1QB, SERPINF1, CD34, LAMC3, TFPI, ADAMTS1, STC1, PLA2G2E, PLA2G2D, ADAMTS2, ADAMTS5, FAM172A, IL1R1, CRELD2, ELN, GSDMD, IFI30, MANF, P3H1, PFN1, LGALS3BP, ACE, EPHB6, WFDC21, CKLF, FGL2…
GOTERM_CC_DIRECT	GO:0005581~collagen trimer	1.11716e-05	0.0173047	CTHRC1, FCNA, COL3A1, C1QC, PCOLCE, C1QTNF5, C1QTNF6, C1QTNF1, COL6A3, COL6A2, COL6A1, COL18A1, COL4A2, COL4A1, COL15A1, COLEC12, EMILIN2, COL16A1, COL5A2, COL5A1, EMILIN1, C1QA, C1QB, COL14A1, COL1A2, SCARA3, COL1A1
GOTERM_CC_DIRECT	GO:0008305~integrin complex	2.32062e-05	0.0359431	ITGAL, ITGA11, ITGB4, ITGB5, ITGB2, ITGA4, MYH9, ITGAM, ITGA9, ITGAX, ITGA6, ITGA5, ITGB7
GOTERM_MF_DIRECT	GO:0098641~cadherin binding involved in cell-cell adhesion	1.24757e-07	0.000210233	TLN1, LIMA1, ZC3HAV1, SHTN1, CAPZA1, ARHGAP18, PDLIM1, PRDX1, IQGAP1, VCL, EFHD2, LRRFIP1, MKL2, FAM129B, CLINT1, EGFR, VASN, DBNL, FMNL2, TWF2, BAIAP2, SLC3A2, CLIC1, MYH9, VASP, FLNA, NCK1, MB21D2, RARS, SDCBP, DBN1, YWHAZ, CNN3, SNX5, SNX1, HIST2H3C2, ASAP1, GIPC1, ABI1, HIST2H3C1, ANLN, SFN, TAGLN2, CAPZB, SRC, PFN1, EZR, CNN2, HSPA5, CC2D1A, PLEC, TES, EHD4, SWAP70, TBC1D10A, FSCN1, CBL, ANX…
GOTERM_MF_DIRECT	GO:0004896~cytokine receptor activity	1.46047e-06	0.00246107	IL2RB, OSMR, CSF2RB2, IL1RL2, IL21R, IL4RA, IL11RA1, CD74, IL6RA, CD44, IL20RB, GM13305, CSF2RB, CSF3R, EPOR, IL2RG, IL13RA1, IFNGR2, CSF2RA, IL3RA
GOTERM_MF_DIRECT	GO:0035091~phosphatidylinositol binding	1.96343e-06	0.00330861	SNX5, TRPV1, PITPNA, SNX8, SNX16, SNX7, SNX1, SNX4, MITD1, FES, DAB2, HIP1, SNX20, SH3PXD2B, PLD2, PLD1, SGK1, CCDC88A, SGK3, NCF1, PIK3C2A, MYO1E, NCF4, RPS6KC1, HS1BP3, TULP3, SNX33, SNX30, SNX12, PLEKHA1
GOTERM_MF_DIRECT	GO:0017124~SH3 domain binding	2.15613e-06	0.00363333	GRB2, BCAR1, SYNJ1, UVRAG, ASAP1, ARHGAP17, AFAP1L2, ARHGAP6, SYNJ2, MICAL1, INPP5D, AFAP1, KHDRBS1, PTPN6, ADAM10, LYN, NCF1, HCLS1, CBL, EFS, DPYSL3, EVL, WAS, SIRPA, VASP, PTPN12, ELMO2, ELMO1, CYBA, PLSCR1, PLSCR2, ADAM17, ADAM19, SH3BP1, ADAM15, SH3BP2
GOTERM_MF_DIRECT	GO:0005525~GTP binding	1.72045e-05	0.028988	RHOJ, TUBB2B, TUBB2A, RRAD, CDC42, ARL10, MFHAS1, RAB29, RASL10A, GM4841, RALB, TUBB5, TUBB6, RHOB, RHOC, RHOD, AGAP1, TUBA1A, GNL2, RAB20, TUBA1B, RHOG, TUBA1C, GNL3, RAB27A, RAP2B, RABL2, CIITA, RABL3, IFI47, GEM, DAPK1, RND2, RND1, MB21D1, ARL8A, LRRK2, LRRK1, ARL4C, 9930111J21RIK1, 9930111J21RIK2, RAB7B, GNAI3, GNAI2, MRAS, SRL, ARF6, RRAGD, GCH1, RAB42, RAB43, UPRT, RAC2, IIGP1, EHD3, EHD4, …
BAT downregulation (< 0.5)
Category	Term	PValue	FDR	Genes
GOTERM_BP_DIRECT	GO:0055114~oxidation-reduction process	1.06312e-49	1.84712e-46	MRPS36, LDHD, NDUFAB1, OGDH, HIBADH, FDFT1, PECR, UQCR10, UQCR11, IDH3G, PDHA1, HADH, ALDH6A1, PDPR, CYP2B10, DHDH, OGFOD3, HSD11B1, 4833439L19RIK, MDH2, PRODH, HSD17B10, ACADSB, ME3, ADHFE1, HADHA, IVD, FAM213A, IDH2, ALDH4A1, SCD1, GPD2, GCDH, MAOB, CRYZ, NDUFV3, NDUFV1, FOXRED1, ACAD11, ACAD10, UQCRC2, ACOX1, D2HGDH, UQCRC1, CYC1, UQCRFS1, UQCRQ, NDUFS7, NDUFS6, NDUFS5, MSRA, GPX4, GPX3, NDUFS…
GOTERM_BP_DIRECT	GO:0006631~fatty acid metabolic process	6.64623e-19	1.15475e-15	ACOX1, PPARA, ACADSB, ECH1, PRKAG2, NDUFAB1, ECHS1, ACSF3, HADHA, HADHB, PECR, PRKAR2B, NDUFS6, APOA2, ACOT11, PER2, FASN, ELOVL6, HADH, ECI1, SCD1, ACAA2, CPT1B, ACADM, ACADS, ACACA, ACACB, ACADL, ACADVL, ACSM3, H2-KE6, SLC27A2, MECR, ACSM5
GOTERM_BP_DIRECT	GO:0006099~tricarboxylic acid cycle	1.99191e-17	3.46083e-14	ACO2, SUCLG2, SUCLG1, CS, IDH3B, OGDH, SDHA, SDHB, IDH3G, SDHC, SDHD, IDH2, PDHA1, FH1, DHTKD1, SUCLA2, MDH2
GOTERM_BP_DIRECT	GO:0006629~lipid metabolic process	1.03193e-15	1.73195e-12	ACOX1, PPARA, ATP5B, HINT2, PRKAG2, NDUFAB1, ACSF3, FDFT1, PECR, INSIG1, ASPG, CES1D, ELOVL6, HADH, AGPAT3, ACAA2, CRLS1, ACADM, ACADS, PNPLA2, ACADL, CDS1, CHPT1, PNPLA3, ACADVL, DGAT2, HSD11B1, H2-KE6, SLC27A2, MECR, ACADSB, ECH1, CHKB, PLBD1, ECHS1, HADHA, HADHB, PLA2G12A, APOC3, FASN, ECI1, SCD1, CPT1B, MOGAT1, ACACA, CIDEA, ACACB, PCK1, ACSM3, PCX, ATP5A1, ACSM5
GOTERM_BP_DIRECT	GO:0006635~fatty acid beta-oxidation	4.13838e-15	7.13873e-12	ECI1, ACAA2, CPT1B, ACOX1, ECI2, ACADM, ECH1, ECHS1, ACAT2, ACAT1, HADHA, ECI3, AUH, ACAT3, HADHB, ACADVL, HADH, SLC27A2
GOTERM_BP_DIRECT	GO:0033539~fatty acid beta-oxidation using acyl-CoA dehydrogenase	2.308e-14	4.01235e-11	ACADVL, GCDH, ACOX1, ACADSB, ACADM, ACADS, IVD, ACAD11, ACADL, ACAD10, ETFB, ETFA, ACAD12
GOTERM_BP_DIRECT	GO:0055088~lipid homeostasis	8.15635e-12	1.41712e-08	GCDH, ACOX1, ACADSB, ACADM, ACADS, ACACA, PNPLA2, ACADL, PNPLA3, ACADVL, IVD, ACAD11, ACAD10, ETFA, ACAD12
GOTERM_BP_DIRECT	GO:0006810~transport	1.54442e-10	2.68334e-07	TSPO, SEC31B, GRIK5, NDUFAB1, SELENBP1, SLC25A20, UQCR10, APOA2, UQCR11, SLC25A23, VPS13A, SLC4A4, ABCC10, PITPNM3, SLC25A33, SLC25A35, SLC2A12, KCNA2, APOC1, XK, ABCA2, SORCS2, RIMS4, KCNS3, MTCH1, APOC3, TRPC2, ATP5J2, TRPC3, ABCB8, MPC1, KCNK3, KCNK4, NDUFV3, NDUFV1, TOMM40L, SLC25A19, FOXRED1, SLC25A16, UQCRC2, ATP5D, ATP5E, UQCRC1, ATP5B, ANO1, CYC1, MFSD2B, UQCRFS1, UQCRQ, NDUFS7, SLC1A5, N…
GOTERM_BP_DIRECT	GO:0046034~ATP metabolic process	1.93845e-08	3.36794e-05	ATP5D, ATP5J2, ATP5B, ENTPD5, AK3, ATP5L, ATP5A1, ATP1A2, ATP5H, GUK1, ATP5K, NDUFS1
GOTERM_BP_DIRECT	GO:0006633~fatty acid biosynthetic process	4.19285e-08	7.28486e-05	SCD1, PRKAG2, NDUFAB1, ACACA, ACACB, ACSF3, ACSM3, PECR, FASN, H2-KE6, AGMO, ELOVL6, MECR, PCCB, ACSM5
GOTERM_BP_DIRECT	GO:0006123~mitochondrial electron transport, cytochrome c to oxygen	6.09302e-07	0.00105862	COX8B, COX8A, COX7C, COX4I1, COX6A1, COX5A, COX5B
GOTERM_BP_DIRECT	GO:0006754~ATP biosynthetic process	3.72017e-06	0.0064634	ATP5D, ATP5E, ATP5J2, ATP5B, LDHD, ATP5L, ATP5A1, ATP5K
GOTERM_BP_DIRECT	GO:0015986~ATP synthesis coupled proton transport	3.72017e-06	0.0064634	GM10250, ATP5D, ATP5E, ATP5B, ATP5L, ATP5A1, ATP5H, ATP5K
GOTERM_BP_DIRECT	GO:0006105~succinate metabolic process	5.67712e-06	0.00986324	SDHA, SDHB, ALDH5A1, SUCLG2, SUCLG1, SUCLA2
GOTERM_BP_DIRECT	GO:0006749~glutathione metabolic process	1.44847e-05	0.0251634	GSTA4, GGT7, ALDH5A1, GSTK1, GPX4, GPX3, GSTZ1, GSTM5, SOD2, GSTM7
GOTERM_BP_DIRECT	GO:0006122~mitochondrial electron transport, ubiquinol to cytochrome c	2.68717e-05	0.0466779	UQCRC2, UQCR10, UQCRC1, CYC1, UQCRQ, UQCRB
GOTERM_CC_DIRECT	GO:0005739~mitochondrion	1.45702e-96	1.99693e-93	TRMT2B, LDHD, GCAT, TMEM143, OGDH, HIBADH, PDHA1, APOO, ACAA2, PDPR, CRLS1, SUCLG2, LYRM5, SUCLG1, PPARGC1B, GLUL, MDH2, GATB, PRODH, HSD17B10, ACADSB, ISOC2A, HSPA1A, HSPA1B, ACAT2, CHCHD6, ACAT1, HADHA, HADHB, ACAT3, FAM213A, IDH2, COX6B1, ALDH4A1, LETMD1, FAHD2A, GPD2, GCDH, MAOB, ACACA, MPC1, CIDEA, ACACB, PPA2, FOXRED1, COX6A1, ACAD11, ACAD10, ACAD12, ATP5D, ATP5E, SPG7, ATP5B, GJA1, BNIP3, …
GOTERM_CC_DIRECT	GO:0005743~mitochondrial inner membrane	2.08852e-76	2.86244e-73	LDHD, GCAT, COX5A, COX5B, SLC25A20, PRKAR2B, UQCR10, GHITM, UQCR11, SLC25A23, HADH, APOO, ACAA2, CRLS1, SUCLG1, COX6C, SLC25A33, SLC25A35, SMIM20, AKAP1, MDH2, PRODH, HSD17B10, COX7B, COX7C, CHCHD6, ACAT1, HADHA, HADHB, GSTK1, MTCH1, COX6B1, IDH2, LETMD1, GPD2, GCDH, ATP5J2, ABCB8, COX8B, COX8A, MAOB, MPC1, NDUFV3, NDUFV1, COX6A1, SLC25A19, FOXRED1, SLC25A16, UQCRC2, ATP5D, ATP5E, UQCRC1, ATP5B, …
GOTERM_CC_DIRECT	GO:0070469~respiratory chain	2.49418e-37	3.41844e-34	UQCRC2, NDUFB3, NDUFB5, NDUFB6, UQCRC1, NDUFB8, NDUFB9, CYC1, NDUFAB1, UQCRFS1, UQCRQ, NDUFB2, NDUFS7, NDUFS6, NDUFS5, UQCR10, UQCR11, NDUFS8, NDUFS3, NDUFS2, NDUFS1, NDUFA4, NDUFA5, NDUFA2, NDUFB11, NDUFA3, NDUFA9, NDUFA7, NDUFC1, NDUFA10, NDUFA1, NDUFV3, NDUFV1, FOXRED1, UQCRB
GOTERM_CC_DIRECT	GO:0005747~mitochondrial respiratory chain complex I	3.19276e-31	4.37588e-28	NDUFB3, NDUFB4, NDUFB5, NDUFB6, NDUFB8, NDUFB9, NDUFAB1, NDUFB2, NDUFS7, NDUFS6, NDUFS5, NDUFS8, NDUFS3, NDUFS2, NDUFS1, NDUFA4, NDUFA5, NDUFB11, NDUFA2, NDUFA3, NDUFA9, NDUFA7, NDUFA13, NDUFC1, NDUFA10, NDUFA1, NDUFV3, NDUFV1, FOXRED1
GOTERM_CC_DIRECT	GO:0005751~mitochondrial respiratory chain complex IV	9.93756e-08	0.0001362	NDUFA4, COX8B, COX8A, COX7C, COX4I1, COX6A1, COX5A, COX5B
GOTERM_CC_DIRECT	GO:0005750~mitochondrial respiratory chain complex III	1.23172e-07	0.000168815	UQCRC2, UQCR10, UQCRC1, CYC1, UQCRFS1, UQCRQ, UQCRB
GOTERM_CC_DIRECT	GO:0005753~mitochondrial proton-transporting ATP synthase complex	4.54859e-07	0.000623411	ATP5D, ATP5E, ATP5J2, ATP5B, ATP5L, ATP5A1, ATP5H, ATP5K
GOTERM_CC_DIRECT	GO:0016020~membrane	1.61154e-06	0.0022087	SEC31B, SLC36A2, GLDN, XRCC6, SYT3, BTC, SELENBP1, TMEM143, KLHDC7A, ADTRP, SERPINE2, INSIG1, CCR10, PELI2, GNG3, GNG7, APOO, CRLS1, EFNB3, GPR135, ABCC10, PTPRU, TMEM25, OGFOD3, VEGFB, PITPNM3, VEGFA, FER1L5, HSD11B1, DOC2G, CD164L2, EFNA5, MDH2, ENPP5, SLC2A12, MANSC4, ARHGEF28, XK, MME, CHCHD6, SORCS2, HADHB, FAM19A5, TMEM50B, LETMD1, TRPC2, DVL2, SCD1, GPD2, TRPC3, MAOB, MPC1, GAS2, CELSR2, A…
GOTERM_MF_DIRECT	GO:0016491~oxidoreductase activity	6.233e-28	9.63497e-25	ACOX1, D2HGDH, LDHD, OGDH, UQCRFS1, HIBADH, FDFT1, NDUFS7, PECR, MSRA, IDH3G, GPX4, NDUFS8, GPX3, PDHA1, DHTKD1, HADH, NDUFS3, NDUFS2, IMPDH1, RTN4IP1, NDUFS1, ALDH6A1, SUOX, PDPR, ACADM, ALDH5A1, AIFM1, ACADS, ACADL, CYP2B10, DDO, DHDH, COQ6, OGFOD3, ACADVL, HSD11B1, H2-KE6, 4833439L19RIK, MECR, MDH2, PRODH, HSD17B10, ACADSB, ME3, ADHFE1, EGLN3, EGLN1, HADHA, FMO1, IVD, CYP26B1, IDH2, FASN, ALDH…
GOTERM_MF_DIRECT	GO:0009055~electron carrier activity	7.69486e-19	1.18947e-15	ACOX1, GCDH, ACADSB, ACADM, COX7A2, COX7A1, ACADS, CYC1, ACADL, ACADVL, SDHA, SDHB, UQCR11, IVD, SDHC, AOX1, ACAD11, ACAD10, ETFB, NDUFS1, ETFA, ACAD12
GOTERM_MF_DIRECT	GO:0000062~fatty-acyl-CoA binding	7.19364e-16	1.03251e-12	ACOX1, GCDH, ECI2, ACADSB, ACADM, ACADS, ACADL, DBI, HADHA, ECI3, HADHB, ACADVL, IVD, ACAD11, ACAD10, ETFA, ACAD12
GOTERM_MF_DIRECT	GO:0050660~flavin adenine dinucleotide binding	1.57645e-14	2.43694e-11	ACOX1, CHDH, GCDH, D2HGDH, ACADSB, ACADM, ACADS, AIFM1, LDHD, MAOB, ACADL, COQ6, ACADVL, SDHA, FMO1, IVD, AOX1, ACAD11, ACAD10, ETFA, ACAD12
GOTERM_MF_DIRECT	GO:0003995~acyl-CoA dehydrogenase activity	1.56455e-13	2.41807e-10	ACADVL, GCDH, ACOX1, ACADSB, ACADM, ACADS, IVD, ACAD11, ACADL, ACAD10, ETFA, ACAD12
GOTERM_MF_DIRECT	GO:0016627~oxidoreductase activity, acting on the CH-CH group of donors	3.14389e-13	4.86022e-10	GCDH, ACOX1, ACADSB, ACADM, ACADS, ACADL, SDHA, ACADVL, IVD, SDHC, DPYD, ACAD11, ACAD10, ACAD12
GOTERM_MF_DIRECT	GO:0008137~NADH dehydrogenase (ubiquinone) activity	4.79791e-13	7.41729e-10	NDUFA4, NDUFB4, NDUFA5, NDUFA2, NDUFB8, NDUFB9, NDUFA7, NDUFA13, NDUFA10, NDUFS7, NDUFV1, NDUFS8, NDUFS3, NDUFS2, NDUFS1
GOTERM_MF_DIRECT	GO:0052890~oxidoreductase activity, acting on the CH-CH group of donors, with a flavin as acceptor	3.46504e-12	5.3562e-09	ACADVL, GCDH, ACOX1, ACADSB, ACADM, IVD, ACAD11, ACADL, ACAD10, ETFA, ACAD12
GOTERM_MF_DIRECT	GO:0004129~cytochrome-c oxidase activity	8.54452e-12	1.32081e-08	NDUFA4, COX7A2, COX8B, COX7A1, COX7B, COX8A, COX6B1, COX7C, COX4I1, COX6A1, COX5A, COX5B, COX6C
GOTERM_MF_DIRECT	GO:0003954~NADH dehydrogenase activity	6.66569e-10	1.03038e-06	NDUFS7, NDUFA9, NDUFB8, NDUFV1, NDUFS8, NDUFA13, NDUFS3, NDUFS2, NDUFS1
GOTERM_MF_DIRECT	GO:0016651~oxidoreductase activity, acting on NAD(P)H	1.39703e-08	2.15953e-05	NDUFA5, AIFM1, NDUFV1, NDUFS8, ECSIT, NDUFS3, NDUFS2, NDUFS1
GOTERM_MF_DIRECT	GO:0051536~iron-sulfur cluster binding	4.12939e-08	6.38321e-05	ACO2, UQCRFS1, NDUFS7, ISCA1, SDHB, ISCU, CISD1, CISD3, NDUFV1, NDUFS8, AOX1, DPYD, NDUFS2, NDUFS1
GOTERM_MF_DIRECT	GO:0051539~4 iron, 4 sulfur cluster binding	2.07832e-06	0.00321262	NDUFS7, ISCA1, ISCU, SDHB, ACO2, NDUFV1, NDUFS8, DPYD, NDUFS2, NDUFS1
GOTERM_MF_DIRECT	GO:0004075~biotin carboxylase activity	3.81e-06	0.00588933	PCX, MCCC1, ACACA, ACACB, PCCA
GOTERM_MF_DIRECT	GO:0051537~2 iron, 2 sulfur cluster binding	1.06126e-05	0.0164036	ISCA1, ISCU, SDHB, CISD1, CISD3, AOX1, UQCRFS1, NDUFS1
GOTERM_MF_DIRECT	GO:0008121~ubiquinol-cytochrome-c reductase activity	2.54243e-05	0.0392937	UQCR10, UQCR11, UQCRFS1, UQCRQ, UQCRB
GOTERM_MF_DIRECT	GO:0016887~ATPase activity	3.18154e-05	0.049169	ATP5D, KIFC2, ATP5E, ATP5J2, ABCB8, ATP5B, CLPB, PEX6, ABCC10, ABCA2, HSPA1A, ATP1A2, LONP1, VWA8, ATP5L, ATP5A1, ATP5H, ATP5K, MYO5B
