# Supplementary material for: The CCR4–NOT Deadenylase Complex Maintains Adipocyte Identity
Source: Int J Mol Sci. 2019 Oct 24;20(21):5274. doi: 10.3390/ijms20215274 (PMC6862216; doi:10.3390/ijms20215274)
Supplement: Supplementary file 1 [file ijms-20-05274-s001.zip › Supplementary materials/Supplementary Table 3 Enriched GO terms in stabilized and destabilized mRNAs in iWAT.xlsx]

## Sheet: Sheet1
iWAT stabilization (> 2.0)
Category	Term	PValue	FDR	Genes
GOTERM_BP_DIRECT	GO:0006351~transcription, DNA-templated	1.72991e-11	3.07769e-08	RALY, JDP2, PRR13, ZXDC, ASCC1, CBX8, CBX6, HOXC6, BATF, PRIM1, MAMSTR, GATA6, MED27, PSIP1, PQBP1, ZFP689, CREB3L1, ATOH8, RARB, ZFP503, MCRS1, RARG, TFPT, RXRG, HMG20B, HDAC11, MED10, HES1, MSX1, MAPK3, VGLL3, DNTTIP1, DEAF1, TSHZ3, TFEB, COMMD9, VPS72, ZFP768, MED12L, TAL1, HEXIM2, HEXIM1, SMARCB1, LYL1, JUND, HOXA9, TCF3, THAP11, MN1, MAFG, KAT8, SMAD6, KCTD1, ZFP449, ZFP775, KLF15, USF1, ZFP…
GOTERM_BP_DIRECT	GO:0006355~regulation of transcription, DNA-templated	8.33778e-08	0.000148337	RALY, JDP2, PRR13, ZXDC, ASCC1, CBX8, CBX6, HOXC6, BATF, MAMSTR, GATA6, IFNG, MED27, PSIP1, PQBP1, ZFP688, ZFP689, CREB3L1, ATOH8, ZFP503, RARB, MCRS1, RARG, ZFP623, NDNL2, TFPT, EMX2, RXRG, HMG20B, HDAC11, MED10, HES1, MSX1, VGLL3, DNTTIP1, DEAF1, TSHZ3, TFEB, COMMD9, VPS72, ZFP768, MED12L, TAL1, HEXIM2, HEXIM1, SMARCB1, LYL1, JUND, HOXA9, MN1, TCF3, THAP11, MAFG, KAT8, SMAD6, KCTD1, ZFP775, EN1…
GOTERM_CC_DIRECT	GO:0042995~cell projection	3.52072e-05	0.0507304	ENAH, DZIP1, MTSS1L, TMEM17, RHOU, ARL2BP, RAB3IP, RAB28, TTC30B, AIF1L, DLG4, KCND1, ARPIN, BASP1, SMN1, PLEKHH2, CFAP20, NEK8, IFT81, KSR1, DBN1, SH3GL1, FGD2, TSHZ3, LLGL1, RILPL1, C1QTNF5, TPGS1, RGS12, IFT46, WDPCP, KIF7, ARHGAP44, KLC1, ANKS6, PSTPIP1, TRIP10, MYOC, KCNE3, TUBB4A, SPATA7, CPT1C, EVC, FSCN1, PTPN13, EVL, GAS8, ICK, POC1A, CCT4, HSPB11, APBB1, CDK20, DNAL4
GOTERM_MF_DIRECT	GO:0003677~DNA binding	5.78291e-07	0.000885021	JDP2, LMO2, HOXC6, BATF, MUTYH, GATA6, PSIP1, CREB3L1, ZFP689, TIGD5, ATOH8, RARB, H1F0, RARG, POLI, TFPT, EMX2, RXRG, HMG20B, RFC5, HES1, RFC3, MSX1, RFC4, DNTTIP1, ZC3H3, DEAF1, TSHZ3, HMGB1, TFEB, NOSTRIN, CXXC5, VPS72, ZFP768, JRK, TAL1, LYL1, SMARCB1, JUND, HOXA9, NTHL1, TCF3, THAP11, MAFG, SMAD6, ZFP775, EN1, KLF15, USF1, SALL2, HOXB2, ZFP146, POLD2, HOPX, PARP2, PUF60, IER2, ZFP13, E2F4, Z…
iWAT destabilization (< 0.5)
Category	Term	PValue	FDR	Genes
GOTERM_BP_DIRECT	GO:0006629~lipid metabolic process	3.65426e-23	6.91978e-20	SC5D, HMGCR, FDFT1, PECR, ELOVL5, INSIG2, CH25H, INSIG1, ELOVL6, SGPL1, SPTLC1, UGCG, PNPLA2, LPCAT3, CHPT1, PNPLA3, PNPLA7, PNPLA8, NPC1, KDSR, HSD17B11, ARV1, ACADSB, HACD2, ENPP2, CERS6, APOC2, CERS5, CERS4, HADHA, ISYNA1, DAGLA, CEPT1, CERS2, SERINC1, APOC3, GALC, PLTP, PLAGL2, SCD1, LPL, SCD2, MSMO1, ACER2, IL1RN, ACACA, ACACB, CRAT, TM7SF2, SLC27A1, ACOX1, PTGES2, GM2A, TRPV1, NAAA, SORL1, …
GOTERM_BP_DIRECT	GO:0055114~oxidation-reduction process	9.38339e-15	1.78746e-11	LDHA, SC5D, ALDH1L1, HMGCR, VKORC1L1, LDHD, PGD, OGDH, FDFT1, PECR, PLOD1, PLOD3, CH25H, CPOX, LOX, PDHA1, ASPH, MTO1, ALDH6A1, PDPR, CDO1, DHRS7B, DHDH, OGFOD1, SCCPDH, KDSR, PRODH, ME1, HSD17B11, TMX1, ACADSB, TMX4, GLUD1, HADHA, P3H2, IVD, ALDH4A1, ERO1L, GPD2, SCD1, GPD1, PTGR2, SCD2, MSMO1, AKR1E1, IDH3A, DHFR, FOXRED1, HEPH, ACAD11, ACAD10, TM7SF2, ACOX1, STEAP4, D2HGDH, UQCRC1, G6PDX, CYP2…
GOTERM_BP_DIRECT	GO:0005975~carbohydrate metabolic process	1.14253e-11	2.16352e-08	PHKA2, LDHA, GLB1L, GANAB, ADPGK, PHKB, HEXA, FGGY, HEXB, PGD, G6PDX, GLB1, SIAE, UEVLD, MAN2B2, CHIL3, NAGA, B3GLCT, GALC, PDHA1, MAN2B1, CTBS, YDJC, GBA, PDK1, MGAT4B, GPD1, HYAL1, B4GALT3, PFKL, GUSB, PDK4, CS, DLAT, FUCA2, FUCA1, PPP1CB, MAN2A2, MAN2A1, RPE, GBE1, CHID1, GANC, PYGL, H6PD, LCTL, MLEC, GFPT1, GAA, GLB1L2, GK, POFUT1
GOTERM_BP_DIRECT	GO:0006631~fatty acid metabolic process	6.11805e-10	1.15853e-06	ACOX1, SLC27A1, ACADSB, PTGES2, HACD2, ABHD5, ACSF3, ACSF2, HADHA, PRKAR2B, PECR, ACSL1, ELOVL5, PTGES, FASN, MGLL, HSD17B4, ELOVL6, ACSL4, ACAA1A, ACAA1B, ACSL3, ACSL5, GHR, SCD1, SGPL1, SCD2, LIPA, ACADS, FADS1, FADS3, ACACA, CBR4, ACACB, CRAT, PNPLA8, CD36, ANKRD23, AACS, GPAM, DEGS1
GOTERM_BP_DIRECT	GO:0006633~fatty acid biosynthetic process	1.20048e-08	2.27325e-05	SC5D, PTGES2, HACD2, ACSF3, PECR, ELOVL5, PTGES, CH25H, FASN, ABCD3, MGLL, ELOVL6, ACSL3, SCD1, LPL, MSMO1, SCD2, FADS1, FADS3, ACACA, CBR4, ACLY, ACACB, AGMO, DEGS1
GOTERM_BP_DIRECT	GO:0016126~sterol biosynthetic process	1.19585e-06	0.00226447	TM7SF2, CYP51, EBP, SC5D, MSMO1, INSIG2, HMGCR, SQLE, CH25H, INSIG1, NSDHL, DHCR24, FDFT1
GOTERM_BP_DIRECT	GO:0008203~cholesterol metabolic process	8.18587e-06	0.0154998	TM7SF2, CYP51, EBP, MBTPS2, HMGCR, SORL1, ERLIN2, ABCA2, APLP2, FDFT1, MTTP, SCAP, LEP, NPC1, APP, LRP1, INSIG2, SQLE, CH25H, APOC3, INSIG1, DHCR24, NSDHL
GOTERM_BP_DIRECT	GO:0006695~cholesterol biosynthetic process	1.01763e-05	0.0192683	TM7SF2, CYP51, EBP, INSIG2, HMGCR, G6PDX, INSIG1, LSS, IDI1, HSD17B7, DHCR24, NSDHL, FDFT1
GOTERM_CC_DIRECT	GO:0016020~membrane	3.87267e-69	5.8773e-66	SC5D, LDHA, OSMR, VKORC1L1, PGAM1, FAM210B, TMEM143, CLPTM1L, TMEM147, APP, SERPINE2, PGAM5, AQP11, VMA21, OGT, TMEM14C, VNN3, RAB27A, ICOSL, GATM, TMIE, UGCG, MED14, LPCAT3, SSTR4, TMEM135, NPC1, CD320, F5, SCYL2, MYBBP1A, RER1, ARFGEF2, RIC3, ALCAM, TMEM50B, TMEM129, TMEM127, NCAPG2, TMEM123, NAT10, SGIP1, RECQL4, LAPTM4B, DHX9, LAPTM4A, ACER2, TMEM120B, ATP11A, TMEM110, ACACB, ATP11C, VDAC1, R…
GOTERM_CC_DIRECT	GO:0005783~endoplasmic reticulum	1.0778e-60	1.6357e-57	SC5D, VKORC1L1, ADORA1, SLC35A2, ERLEC1, TMEM147, PLOD1, INSIG2, AQP11, PLOD3, CH25H, INSIG1, PHTF2, VMA21, ERAP1, SGPL1, DHRS7B, LPCAT3, ERGIC3, NPC1, CD36, F5, CD320, LCTL, MLEC, ARXES1, ARXES2, SURF4, AMFR, TRAPPC2, GGCX, TMX1, ERMP1, TMX4, TMX3, CALR, RIC3, CALU, TMEM50B, P3H2, TMEM129, CHIL3, SERINC1, ZDHHC9, TMED10, ZMPSTE24, SCD1, NKRF, SCD2, CLCC1, GUSB, ATP11A, NDFIP2, TMEM110, ATP11C, K…
GOTERM_CC_DIRECT	GO:0005789~endoplasmic reticulum membrane	7.98096e-34	1.21122e-30	SC5D, SLC9A6, HMGCR, VKORC1L1, LMAN2L, TAPBP, FDFT1, TMEM147, SEZ6L2, CISD2, ELOVL5, CH25H, GM4841, LRRC59, VMA21, ERAP1, SGPL1, SLC33A1, MOGS, DHRS7B, LPCAT3, ERGIC3, PNPLA7, PNPLA8, LCTL, MLEC, SURF4, SDCBP, KDSR, NFE2L1, AMFR, GGCX, ARL6IP1, 9930111J21RIK1, ERMP1, TMX1, DERL2, DERL1, MRAP, TMX3, CERS6, CERS5, CERS4, LMAN2, RIC3, LMAN1, CALU, TMEM129, CEPT1, MIA3, CERS2, SERINC1, ZDHHC9, B3GLCT…
GOTERM_CC_DIRECT	GO:0005739~mitochondrion	1.1116e-32	1.687e-29	HCCS, FASTKD3, XRCC3, FASTKD1, LDHA, TARS2, SLC9A6, MALSU1, LDHD, IARS2, OGDH, TMEM143, VPS13C, PGAM5, ABCB10, SLC9B2, PDHA1, OGT, TMEM14C, GPT2, PDPR, OPA1, RPUSD2, GATM, MTPAP, BCL2L11, BCL2L10, TMEM135, LETM1, GLUL, CD36, DHX29, ABCB1B, FBXL4, GATB, PRODH, COASY, ACADSB, FARS2, WARS2, ACAT2, MTIF2, SFXN5, PDSS2, HADHA, ACAT3, ALDH4A1, LETMD1, SUPV3L1, GPD2, GPD1, PTGR2, PHB, ACACA, NDFIP2, ACA…
GOTERM_CC_DIRECT	GO:0005764~lysosome	1.71411e-17	2.60139e-14	HGSNAT, GM2A, NAAA, HEXA, HEXB, SIDT2, ASAH1, GLB1, GOT1, TMEM9B, MAN2B2, IDS, TPP1, TMEM59, IL1B, MCOLN1, CALCRL, VPS11, MAN2B1, CTBS, DPP7, RAB27A, TM9SF1, HYAL1, CLN3, CTSZ, LMBRD1, CD164, ARRDC3, M6PR, IFNAR1, PNPLA7, GNS, NPC1, CHID1, CTSO, IGF2R, GAA, CTSD, SORT1, PCYOX1, CTSB, TNFAIP3, CLN5, CTSF, MFSD8, SNX14, 4930486L24RIK, MMD, PLBD1, LRBA, ABCA2, PPT1, TPCN1, PLBD2, ABCA5, SIAE, NAGA, …
GOTERM_CC_DIRECT	GO:0016021~integral component of membrane	1.49421e-16	1.66533e-13	HGSNAT, SLC9A8, LDHA, SC5D, SLC9A6, SLC9A5, OSMR, VKORC1L1, TGOLN1, INTS2, L1CAM, FAM210B, TMEM143, ACBD5, TVP23B, TMEM147, CLPTM1L, WDR75, APP, PGAM5, AQP11, CH25H, PHTF2, VMA21, SLC9B2, ADAM8, TMEM14C, ITFG1, ADAM9, ICOSL, CLCA2, PTPRM, OPA1, EFCAB14, TMIE, UGCG, GBP9, MED14, EXD2, LPCAT3, ERGIC3, BCL2L10, SSTR4, SPAG9, TMEM135, NPC1, CD320, ARXES1, ARXES2, SURF4, GGCX, ACADSB, EMCN, RER1, HFE,…
GOTERM_CC_DIRECT	GO:0005604~basement membrane	1.59256e-07	0.000241692	TNC, VTN, CD151, ITGB1, MMRN2, P3H2, LAMB3, LAMB2, SMOC1, AGRN, LOXL2, THBS2, FN1, MATN2, COL4A2, COL4A1, EFEMP1, COL15A1, CCDC80, NID1, NID2, SPARC, FBLN1, LAMA3, ITGA6, LAMA5, LAMC2
GOTERM_CC_DIRECT	GO:0005778~peroxisomal membrane	1.46044e-06	0.00221638	ACOX1, CAV1, HMGCR, ACBD5, ATAD1, PECR, PNPLA8, ACSL1, PEX1, PEX16, ABCD2, GNPAT, PXMP2, ABCD3, PEX13, HSD17B4, ACSL4, ACSL3
GOTERM_CC_DIRECT	GO:0005777~peroxisome	2.44939e-06	0.00371722	ACOX1, IDE, AKAP11, ACBD5, PECR, LONP2, ACSL1, PEX1, MARF1, PEX16, ABCD2, ABCD3, PXMP2, GNPAT, PEX13, HSD17B4, ACSL4, ACAA1A, ACSL3, ACAA1B, SERHL, TKT, CRAT, ISOC1, ATAD1, PNPLA8, TMEM135, HSDL2, IDI1, ACAD11
GOTERM_CC_DIRECT	GO:0031012~extracellular matrix	3.90353e-06	0.00592397	GANAB, LTBP2, LTBP3, TNC, PRKDC, CCT2, VTN, CALR, MMP2, CANX, HADHA, MMRN2, ACTG1, LGALS3BP, LAMB2, SERPINE2, HTRA1, TGM2, COL12A1, AGRN, LOXL2, DYNC1H1, THBS1, THBS2, HSPA8, SPON1, FN1, MATN2, LPL, P4HB, COL4A2, COL4A1, SLC25A5, EFEMP1, MMP19, COL15A1, NID1, MFGE8, NID2, DDX5, COL5A2, ECM1, VWF, FBLN1, HSP90B1, LAMA5, FBLN2, CTSD, VCAN, ATP5A1, ADAMTS4
GOTERM_MF_DIRECT	GO:0016491~oxidoreductase activity	5.71621e-17	1.88738e-13	LDHA, SC5D, ALDH1L1, HMGCR, VKORC1L1, LDHD, PGD, OSGIN2, OGDH, FDFT1, PECR, PLOD1, PLOD3, CH25H, CPOX, LOX, PDHA1, ASPH, MTO1, ALDH6A1, PDPR, CDO1, DHRS7B, DHDH, OGFOD1, SCCPDH, KDSR, PRODH, ME1, HSD17B11, ACADSB, GLUD1, HADHA, P3H2, IVD, ALDH4A1, ERO1L, GPD2, SCD1, GPD1, PTGR2, SCD2, MSMO1, AKR1E1, IDH3A, DHFR, FOXRED1, HEPH, ACAD11, ACAD10, TM7SF2, ACOX1, STEAP4, D2HGDH, G6PDX, CYP2J6, DNAJC10,…
GOTERM_MF_DIRECT	GO:0005524~ATP binding	7.16193e-11	1.20578e-07	ADCY3, KIFC1, ADCY4, XRCC3, XRCC2, TARS2, FAM20B, ADCY5, CCT2, IARS2, CCT3, ACTG1, ATP2B4, DDX11, CLK2, ABCB10, PIK3CB, AARS, MTPAP, PIM1, PIM2, GLUL, DHX29, ABCB1A, RFC1, SCYL2, ABCB1B, ATP2C1, KIF26A, GATB, COASY, CLCN3, PFKFB2, FARS2, WARS2, UHMK1, SUPV3L1, NAT10, DHX8, RECQL4, DHX9, ACACA, DDX1, ATP11A, ACACB, ATP11C, AARSD1, DDX5, ATP13A3, AFG3L2, ATM, EPHA2, HYOU1, HSPA12A, ATP13A1, UBA1, N…
GOTERM_MF_DIRECT	GO:0004553~hydrolase activity, hydrolyzing O-glycosyl compounds	6.23628e-10	1.04993e-06	GANAB, GLB1L, HEXA, GUSB, HEXB, GLB1, MAN2A2, MAN2A1, MAN2B2, CHID1, GBE1, GANC, LCTL, CHIL3, NAGA, GAA, GLB1L2, MAN2B1, CTBS
GOTERM_MF_DIRECT	GO:0016798~hydrolase activity, acting on glycosyl bonds	6.8516e-09	1.15353e-05	HYAL1, GLB1L, GANAB, GUSB, HEXA, HEXB, MAN1B1, NEIL1, MOGS, FUCA2, FUCA1, GLB1, MAN2A2, MAN2A1, MAN2B2, GANC, CHIL3, NAGA, GAA, MGEA5, SMPD1, GALC, GLB1L2, MAN2B1, CTBS, GBA
GOTERM_MF_DIRECT	GO:0050660~flavin adenine dinucleotide binding	2.93293e-08	4.93784e-05	ACOX1, CHDH, D2HGDH, ACADSB, AIFM2, ACADS, AIFM1, LDHD, COQ6, SDHA, FMO5, SQLE, IVD, FMO1, AOX1, TXNRD2, TXNRD1, NOS3, ACAD11, ACAD9, ACAD10, MTO1, DHCR24, ACAD12
GOTERM_MF_DIRECT	GO:0050660~flavin adenine dinucleotide binding	2.93293e-08	4.93784e-05	ACOX1, CHDH, D2HGDH, ACADSB, AIFM2, ACADS, AIFM1, LDHD, COQ6, SDHA, FMO5, SQLE, IVD, FMO1, AOX1, TXNRD2, TXNRD1, NOS3, ACAD11, ACAD9, ACAD10, MTO1, DHCR24, ACAD12
GOTERM_MF_DIRECT	GO:0000166~nucleotide binding	4.64572e-08	7.82148e-05	ADCY3, ADCY4, XRCC3, TARS2, ADCY5, FAM20B, CCT2, CCT3, IARS2, ACTG1, ATP2B4, DDX11, CLK2, ABCB10, RAB27A, OPA1, GBP5, PIK3CB, AARS, POLE, MTPAP, PIM2, GLUL, RND1, DHX29, RFC1, ABCB1A, ATP2C1, ABCB1B, PARP14, AMFR, KIF26A, GATB, COASY, CLCN3, SRSF10, GNAI1, FARS2, WARS2, MTIF2, UHMK1, NAT10, SUPV3L1, MOCS1, DHX8, RECQL4, DHX9, DDX1, ACACA, ATP11A, ATP11C, ACACB, AARSD1, DDX5, ATP13A3, AFG3L2, ATM,…
GOTERM_MF_DIRECT	GO:0042626~ATPase activity, coupled to transmembrane movement of substances	1.33374e-05	0.0224523	ABCA7, ABCB8, ABCA2, IPO8, ABCB6, ABCA3, ABCA5, ABCB1A, ABCB1B, TAP2, TAP1, ABCD2, ABCC3, ABCB10, ABCD3, ABCC1
GOTERM_MF_DIRECT	GO:0004812~aminoacyl-tRNA ligase activity	1.79503e-05	0.0302166	CARS, VARS2, TARS2, DARS, FARS2, AARS, WARS2, LARS2, IARS2, DARS2, HARS2, YARS2, TARSL2, MARS
GOTERM_MF_DIRECT	GO:0003756~protein disulfide isomerase activity	2.25297e-05	0.037924	TMX1, P4HB, PDIA3, TMX4, TMX3, PDIA6, ERO1L, ITGB3, PDIA4, QSOX1
