# Supplementary material for: The CCR4–NOT Deadenylase Complex Maintains Adipocyte Identity
Source: Int J Mol Sci. 2019 Oct 24;20(21):5274. doi: 10.3390/ijms20215274 (PMC6862216; doi:10.3390/ijms20215274)
Supplement: Supplementary file 1 [file ijms-20-05274-s001.zip › Supplementary materials/Supplementary Table 4 Enriched GO terms in destabilized mRNAs in BAT.xlsx]

## Sheet: Sheet1
BAT destabilized (< 0.5)
Category	Term	PValue	FDR	Genes
GOTERM_BP_DIRECT	GO:0006629~lipid metabolic process	3.4123e-12	6.35806e-09	PPARA, ACOX1, CPT2, PTGES2, HMGCR, SLC16A11, ATP5B, BSCL2, ACSF3, ACSF2, FDFT1, ASAH2, AGPS, ELOVL3, AGPAT9, ASPG, MGLL, CES1D, HADH, AGPAT3, PTDSS2, SGPL1, PLD1, CRLS1, PRKAB2, DECR2, PRKAB1, ADIPOR2, ERLIN2, PNPLA2, DECR1, TECR, CHPT1, PNPLA6, PNPLA7, ACADVL, PNPLA8, LCLAT1, NEU1, THEM4, SLC27A2, CYP51, CHKA, HACL1, PAFAH2, HACD2, ENPP2, C3, CHKB, ABHD5, HSD17B12, HADHA, HADHB, ACSL1, PLIN1, AP…
GOTERM_BP_DIRECT	GO:0006631~fatty acid metabolic process	2.15716e-10	4.01943e-07	ACOX1, PPARA, PTGES2, CPT2, HACD2, C3, ABHD5, ACSF3, ACSF2, HADHA, HADHB, ACSL1, ELOVL3, ACOT11, FASN, MGLL, HADH, ACSL3, ACSL5, GHR, SCD1, SGPL1, CPT1B, PRKAB2, PRKAB1, ACACA, DECR2, ADIPOR2, ACACB, DECR1, TECR, OXSM, ACADVL, ACSM3, PNPLA8, THEM4, SLC27A2
GOTERM_BP_DIRECT	GO:0055114~oxidation-reduction process	2.39225e-10	4.45746e-07	UQCRC2, LDHB, ACOX1, KDM6A, D2HGDH, ALDH1L1, HMGCR, G6PDX, PRDX3, OGDH, PDHB, FDFT1, ERO1LB, AGPS, PLOD2, P4HA1, ACAD9, HADH, KDM5A, IMPDH1, DUS1L, MTO1, RTN4IP1, NDUFS1, WWOX, GFOD2, COX15, ALDH6A1, SUOX, PDPR, SDR39U1, AIFM2, CYP1A1, AIFM1, DECR2, ALDH3B2, CYP2E1, DECR1, CYB5B, CDO1, GMPR, DHRS7B, NDUFA10, TECR, DDO, DHRS7, ACADVL, RRM2, DLD, TXNRD2, PCYOX1, MDH1, NDUFB3, CYP51, ETHE1, HSD17B12…
GOTERM_BP_DIRECT	GO:0006099~tricarboxylic acid cycle	2.69379e-07	0.000501932	SDHA, DLST, ACO2, ACO1, SUCLG1, CS, DLAT, FH1, SUCLA2, OGDH, PDHB, IDH3A, MDH1
GOTERM_BP_DIRECT	GO:0006633~fatty acid biosynthetic process	6.83391e-07	0.00127335	SCD1, LPL, PTGES2, HACD2, HSD17B12, PRKAB2, PRKAB1, ACACA, ACACB, TECR, ACSF3, OXSM, ACSM3, ELOVL3, FASN, ABCD3, MGLL, AGMO, ACSL3, NR1H3
GOTERM_CC_DIRECT	GO:0005739~mitochondrion	1.28227e-47	1.90646e-44	LDHB, FASTKD1, SLC9A6, TRMT2B, IARS2, OGDH, TMEM143, UXS1, FAM210A, VPS13C, AGPS, MTG1, COL4A3BP, TRAK1, DHX34, OGT, MRPL39, GPT2, WWOX, OXR1, PDPR, CRLS1, OPA1, MRPL50, CYP1A1, LYRM5, SUCLG1, TBRG4, CYP2E1, SYNJ2BP, SARS2, TMEM135, LETM1, GLUL, TIMM8A1, DHX29, DLD, MRPL47, MDH1, COASY, FARS2, MTX2, CHCHD3, SFXN4, LETM2, ACAT2, MTIF2, ACAT1, SDHAF1, HADHA, HADHB, ACAT3, QRSL1, FAM213A, MTERF3, GC…
GOTERM_CC_DIRECT	GO:0016020~membrane	4.53732e-15	6.77236e-12	DLC1, LDHB, OSMR, TGOLN1, TMEM143, FAM210A, ACBD5, MAP3K7, ADTRP, ERO1LB, VMA21, DHX34, OGT, GNG3, STAG2, ITFG1, RAB27A, IBTK, PTPRK, GBP6, TMEFF1, ARC, OPA1, CYP1A1, MAGI1, TMIE, UBE2J1, MED13, CYP2E1, PIK3IP1, YIF1A, ERGIC2, TMEM135, PITPNM3, SCYL2, BACE2, GRB14, GGCX, GNAI1, MTX2, ARHGEF28, 2410089E03RIK, HSD17B12, CHCHD3, CNTRL, ARFGEF2, MANSC1, RIC1, HADHB, TMEM128, TMEM50B, TMEM129, EFR3A, …
GOTERM_CC_DIRECT	GO:0005777~peroxisome	1.14459e-11	1.70177e-08	ACOX1, HACL1, IDE, PEX6, SZT2, PEX3, AKAP11, SYT7, ACBD5, LONP2, ACSL1, AGPS, PEX1, PEX2, MARF1, PEX16, ABCD3, GNPAT, PEX13, ABCD4, ACSL3, DNM1L, NUDT12, DECR2, EPHX2, TKT, DDO, ATAD1, TRIM37, PNPLA8, TMEM135, HSDL2, ACAD11, SCP2, SLC27A2
GOTERM_CC_DIRECT	GO:0005783~endoplasmic reticulum	2.85993e-10	4.25209e-07	CAST, HMGCR, PDE3B, DSE, ADORA1, FDFT1, ERO1LB, PLOD2, PGRMC1, ELOVL3, COL4A3BP, VMA21, CES1F, CES1D, SAR1B, SGPL1, PLD1, CYP1A1, NBAS, UBE2J1, CHP1, CYP2E1, DHRS7B, YIF1A, TECR, ERGIC2, PNPLA6, PNPLA7, PNPLA8, LCTL, BACE2, MLEC, LCLAT1, TRAPPC1, AKAP1, TRAPPC2, GGCX, ARL6IP1, ERMP1, DERL2, HACD2, HSD17B12, LRBA, KCNA5, CALR, HADHB, TMEM50B, TMEM129, ENTPD5, B3GLCT, IIGP1, MEST, SCD1, ACER3, FKTN…
GOTERM_CC_DIRECT	GO:0005778~peroxisomal membrane	7.92154e-09	1.17776e-05	ACOX1, HMGCR, PEX6, DECR2, SYT7, PEX3, ACBD5, ATAD1, PNPLA8, ACSL1, PEX1, AGPS, PEX2, PEX16, GNPAT, ABCD3, PEX13, SLC27A2, ACSL3
GOTERM_CC_DIRECT	GO:0005789~endoplasmic reticulum membrane	1.98227e-06	0.00294717	RTN4, IER3IP1, SLC9A6, HMGCR, SLC16A11, ORMDL1, ATP10A, MFSD2A, FDFT1, ERO1LB, PIGM, PGRMC1, ELOVL3, FITM2, AGPAT9, VMA21, SAR1B, PIEZO1, AGPAT3, PTDSS2, SGPL1, PLD1, CYP1A1, PIGX, UBE2J1, ERLIN2, DHRS7B, YIF1A, ERGIC2, PNPLA6, SACM1L, PNPLA7, PNPLA8, ARHGAP32, DGAT1, ALG10B, LCTL, MLEC, LCLAT1, SORT1, ORMDL3, STBD1, SLC27A2, PPP1R15A, SPAST, GGCX, 9930111J21RIK1, ARL6IP1, CYP51, ERMP1, DERL2, HS…
GOTERM_MF_DIRECT	GO:0016491~oxidoreductase activity	1.00324e-09	1.65359e-06	LDHB, ACOX1, D2HGDH, KDM6A, ALDH1L1, HMGCR, G6PDX, PRDX3, OGDH, PDHB, FDFT1, ERO1LB, AGPS, PLOD2, P4HA1, ACAD9, KDM5A, HADH, IMPDH1, DUS1L, MTO1, RTN4IP1, WWOX, GFOD2, NDUFS1, OXR1, ALDH6A1, SUOX, PDPR, SDR39U1, AIFM2, CYP1A1, AIFM1, DECR2, ALDH3B2, CYP2E1, DECR1, CDO1, GMPR, DHRS7B, TECR, DDO, DHRS7, ACADVL, RRM2, DLD, TXNRD2, PCYOX1, MDH1, CYP51, ETHE1, HSD17B12, ADH5, EGLN1, SESN2, HADHA, SESN…
GOTERM_MF_DIRECT	GO:0000166~nucleotide binding	1.88671e-09	3.10975e-06	ADCY3, CLK1, IARS2, MAP3K7, MTG1, MAP3K8, DHX34, TLK2, MRPL39, RAB27A, OPA1, BCR, MAGI1, SUCLG1, UBE2J1, ABCC10, OLA1, SARS2, CARNS1, RND3, GLUL, RND1, DHX29, MAPK6, PARP14, NEK4, CHKA, COASY, CLCN3, GNAI1, CHKB, FARS2, MYEF2, MTIF2, MYO9A, EPHB4, EPHB1, QRSL1, KIF3B, RECQL5, TAOK1, ACACA, ACACB, NXF1, ATP11C, ATP13A3, AFG3L2, AFG3L1, U2AF1L4, EPHA2, EPHA4, NTRK2, GK, ERCC6L2, NUAK2, CPEB3, ATP5B…
GOTERM_MF_DIRECT	GO:0005524~ATP binding	1.24905e-07	0.000205874	ADCY3, CLPB, IDE, CLK1, IARS2, ACSS2, ITPKA, MAP3K7, OPLAH, MAP3K8, DHX34, ORC5, PRKACA, STK39, TLK2, INSR, MYO6, BCR, MAGI1, UBE2J1, OLA1, ABCC10, SARS2, CARNS1, GLUL, MAP4K5, DHX29, MAPK6, SCYL2, ATP9A, NEK4, CHORDC1, NRBP2, CHKA, COASY, CLCN3, PFKFB3, CHKB, FARS2, RIOK1, MYO9A, EPHB4, EPHB1, QRSL1, DDX3X, HARS2, LMTK2, DYRK2, DNAJA4, DNAJA3, KIF3B, ABCB8, RECQL5, TAOK1, MET, ACACA, SMG1, ACACB…
GOTERM_MF_DIRECT	GO:0050660~flavin adenine dinucleotide binding	9.05074e-06	0.0149168	ACOX1, D2HGDH, AIFM2, AIFM1, ACADVL, SDHA, AGPS, FMO1, AOX1, DLD, TXNRD2, ACAD11, ACAD9, DUS1L, ACAD10, MTO1, ETFA, ACAD12
GOTERM_MF_DIRECT	GO:0050660~flavin adenine dinucleotide binding	9.05074e-06	0.0149168	ACOX1, D2HGDH, AIFM2, AIFM1, ACADVL, SDHA, AGPS, FMO1, AOX1, DLD, TXNRD2, ACAD11, ACAD9, DUS1L, ACAD10, MTO1, ETFA, ACAD12
GOTERM_MF_DIRECT	GO:0000062~fatty-acyl-CoA binding	1.95951e-05	0.0322925	ACADVL, ACOX1, ACAD11, ACAD9, SCP2, ACAD10, HADHA, ACBD5, ETFA, ACBD4, HADHB, ACAD12
