# Supplementary material for: The CCR4–NOT Deadenylase Complex Maintains Adipocyte Identity
Source: Int J Mol Sci. 2019 Oct 24;20(21):5274. doi: 10.3390/ijms20215274 (PMC6862216; doi:10.3390/ijms20215274)
Supplement: Supplementary file 1 [file ijms-20-05274-s001.zip › Supplementary materials/Supplementary Table 5 Enriched GO terms in differently expressing pre-mRNAs in iWAT.xlsx]

## Sheet: Sheet1
iWAT iFPKM increased (> 2.0)
Category	Term	PValue	FDR	Genes
GOTERM_CC_DIRECT	GO:0016020~membrane	7.60426e-12	1.0587e-08	HCCS, KIFC1, S100A6, SGMS2, CADM1, PRR11, GGT1, S1PR2, TMEM144, NKPD1, GXYLT2, GNG3, ADAM8, SH3GL3, PTPRJ, TYRO3, C5AR2, F10, C5AR1, PTPRF, PDPN, CDHR1, VANGL2, TMEM132A, SIRPA, MARK1, RND2, CCR5, ST14, RYR1, ROR2, RAB15, LAMC2, DOC2B, GCNT4, GCNT2, ERBB3, ERBB2, CACNB1, EPHB3, SYNDIG1L, SLC11A1, CD68, ACER3, LGALS3, SLAMF9, NUF2, SLAMF8, CD5L, KCNK1, FCGR1, HOMER2, DAGLB, FCGR3, CYP7B1, SEMA6C, …
GOTERM_CC_DIRECT	GO:0005576~extracellular region	3.34172e-08	4.65252e-05	TUFT1, NPNT, FAM20C, TGFB3, POSTN, LRRC17, TNFSF13, TNFSF12, C1QC, TGFB2, CGREF1, WNT4, APOD, CREG2, CCBE1, CREG1, TFPI2, COCH, F10, PRG3, STC2, DRAXIN, SPINT1, OLFML2A, COLEC11, VASH2, MMP12, PTHLH, INHBB, SIGLEC1, C1QB, SDC1, ST14, PLA2G7, CTSD, LAMC2, STC1, COL1A1, CTSB, CCL3, BPIFB2, BPIFB3, MAMDC2, LUM, ADAMTS15, CCL9, APOC2, IL33, CX3CL1, CCL4, GREM2, CD9, COL17A1, COL6A5, PTN, THBS2, MYOC,…
GOTERM_CC_DIRECT	GO:0005615~extracellular space	2.53395e-06	0.00352785	TNFSFM13, FAM20C, TGFB3, POSTN, LRRC17, GGT1, ANPEP, TNFSF13, TNFSF12, C1QC, TGFB2, WNT4, APOD, CREG1, CCBE1, DLG3, COCH, STC2, ACTA2, SPINT1, PTHLH, INHBB, TNFAIP6, CTSL, CTSK, CKM, FRMD4B, ST14, PLA2G7, CTSD, LAMC2, STC1, COL1A1, CTSB, ALPL, CCL3, ERBB3, LUM, ADAMTS15, CCL9, APOC2, CHEK1, IL33, CX3CL1, CCL4, GREM2, ITGAM, ARG1, CD9, SERPINB9B, ENO2, PTN, MTCL1, MYOC, PLTP, FN1, FLRT2, LYZ2, LYZ…
GOTERM_CC_DIRECT	GO:0005581~collagen trimer	1.37559e-05	0.01915	MARCO, C1QB, COL17A1, MSR1, COL6A5, CCBE1, COL1A1, COLEC11, COL16A1, C1QC, COL4A5, EMILIN1
GOTERM_CC_DIRECT	GO:0030054~cell junction	2.88052e-05	0.0400966	SHROOM2, SHROOM3, CADM1, PTK7, ITGB4, CDH1, SYNGR1, RIMS3, EPCAM, ATCAY, COL17A1, SYN1, SORBS2, PAK1, NEURL1A, FAM129B, CAMK2A, PLEC, DTNA, SYNPO, MICALL2, PTPRJ, SH3PXD2B, FLRT2, DLGAP3, MYO1E, SDK2, SDK1, FBLIM1, KCNK1, HOMER2, 0610040J01RIK, FMN1, TNS3, PGM5, DSG2, PKP3, PLXDC1, CHRNB4, TJP3
iWAT iFPKM decreased (< 0.5)
Category	Term	PValue	FDR	Genes
GOTERM_BP_DIRECT	GO:0006629~lipid metabolic process	1.44007e-19	2.60341e-16	PPARA, SLC27A1, ACOX1, CPT2, EHHADH, BSCL2, ECHDC2, PMVK, FAM57B, SLC16A1, SULT1A1, AGPAT9, INSIG1, ASPG, MGLL, CES1D, PLCB1, HADH, THRSP, AGPAT2, CRLS1, ACADM, ADIPOR2, PNPLA2, DECR1, CDS1, LPIN1, CHPT1, PNPLA3, PNPLA8, NAPEPLD, DGAT2, MECR, GPAM, ACADSB, HACD2, FDX1, ABHD5, HSD17B12, HMGCS1, ABHD3, ECHS1, NPHP3, PLIN5, ACSL1, PLIN1, PLA2G12A, FASN, PLCD1, PRKAA2, ACAA1B, NSDHL, SCD1, ECI1, LPL,…
GOTERM_BP_DIRECT	GO:0006631~fatty acid metabolic process	3.60602e-14	6.52256e-11	ACOX1, PPARA, SLC27A1, ACADSB, CPT2, HACD2, EHHADH, ABHD5, ECHS1, ECHDC2, PRKAR2B, ACSL1, FASN, MGLL, PRKAA2, HADH, ACAA1B, GHR, SCD1, ECI1, ACADM, FADS3, ACACA, ADIPOR2, CYB5A, ACACB, CRAT, DECR1, PNPLA8, CD36, UCP3, AACS, GPAM, MECR
GOTERM_BP_DIRECT	GO:0055114~oxidation-reduction process	3.44148e-13	6.22202e-10	LDHB, ACOX1, STEAP4, PXDN, ALDH1L1, EHHADH, HR, P4HA2, GPX8, NOS3, CAT, DHTKD1, HADH, HIGD1A, ALDH6A1, ACADM, SH3PXD2A, AIFM2, ALDH5A1, MICAL3, NDUFC2, ALDH3B2, CYB5A, CYP2E1, DECR1, GRHPR, CDO1, DHDH, POR, DHRS4, H6PD, MECR, AOC3, MDH1, PRODH, CYP2U1, NDUFB3, ME1, PHYHD1, HSD17B10, ACADSB, CYP2F2, ADHFE1, FDX1, HSD17B12, ALDH1A1, MTHFR, ADH1, FMO1, FAM213A, IVD, FASN, IDH1, ALDH1A7, ETFB, NSDHL,…
GOTERM_BP_DIRECT	GO:0019432~triglyceride biosynthetic process	4.20889e-07	0.000760893	LPL, MOGAT1, DGAT1, DGAT2, AGPAT9, PNPLA3, GPAM, LPIN1
GOTERM_BP_DIRECT	GO:0055088~lipid homeostasis	1.04315e-06	0.00188582	ASGR2, ACOX1, ACADSB, ACADM, PKP2, IVD, ACACA, PNPLA2, ACAD11, PNPLA3, ACAD10, ETFA
GOTERM_BP_DIRECT	GO:0033539~fatty acid beta-oxidation using acyl-CoA dehydrogenase	9.79843e-06	0.0177124	ACOX1, ACADSB, ACADM, IVD, ACAD11, ACAD10, ETFB, ETFA
GOTERM_BP_DIRECT	GO:0007623~circadian rhythm	1.93738e-05	0.0350187	PPARA, NAMPT, MAT2A, KLF9, RORC, IGF1, PPARGC1A, ADIPOQ, LGR4, MTTP, NTRK3, LEP, NTRK2, PER1, PER3, DPYD, NFIL3
GOTERM_CC_DIRECT	GO:0005777~peroxisome	1.02012e-11	1.43493e-08	ACOX1, EHHADH, SYT7, PMVK, ACOT4, ACSL1, GSTK1, PXMP4, PEX16, NUDT7, ABCD2, PXMP2, GNPAT, IDH1, PEX13, CAT, ACAA1B, NUDT12, EPHX2, CRAT, ECI3, PEX11A, PNPLA8, TMEM135, DHRS4, HSDL2, ACAD11, SCP2
GOTERM_CC_DIRECT	GO:0005778~peroxisomal membrane	3.57195e-08	5.0244e-05	ACOX1, CAV1, SYT7, PEX11A, PNPLA8, DHRS4, ACSL1, PEX16, PXMP4, ABCD2, GNPAT, PXMP2, PEX13, CAT, MGST1
GOTERM_CC_DIRECT	GO:0005783~endoplasmic reticulum	5.11726e-08	7.19809e-05	SEC31B, PDE3B, RCE1, ADORA1, DMPK, AQP11, INSIG1, CES1F, CES1D, CHP1, CYP2E1, POR, PNPLA8, CCDC3, CD36, RASGRF2, LCTL, AKAP1, CAV2, HSD17B10, CAV1, MRAP, HACD2, HSD17B12, APOC1, RIC3, SERPINA1A, SERPINA1C, DNAJA1, SCD1, REEP6, CRAT, ABCB6, CIDEC, TMEM8B, GRINA, PDZD2, NAT8L, SLC27A1, PXDN, CYP2J9, CLSTN2, ATL2, CLSTN3, CPEB4, BSCL2, BNIP3, 1600014C10RIK, HP, LTC4S, FAM57B, PIGK, P4HA2, UGT1A7C, F…
GOTERM_CC_DIRECT	GO:0016020~membrane	1.00422e-07	0.000141256	DLC1, LDHB, SEC31B, SLC36A2, PPP2R5A, ADCY5, BTC, SYT3, FGFRL1, SELENBP1, AQP7, RCE1, SYT7, AQP1, ADORA1, SYP, ADTRP, ATP2B4, AQP11, INSIG1, CCR10, PELI2, RAPGEF3, HIGD1A, CRLS1, TMEFF1, OSBP2, GBP6, PTPRM, KIF5A, MPDZ, TRABD2B, PTPRU, CYP2E1, VEGFB, VSIG2, TMEM135, CD36, NAPEPLD, CATSPER2, LCTL, MED16, MC2R, VEGFA, EFNA5, MST1R, GRB14, BLCAP, SLC2A12, ENPP5, RTP3, PALM, SLC2A13, CRELD1, GNAI1, A…
GOTERM_MF_DIRECT	GO:0016491~oxidoreductase activity	1.04822e-11	1.67181e-08	ACOX1, STEAP4, LDHB, PXDN, ALDH1L1, EHHADH, HR, OSGIN1, P4HA2, GPX8, NOS3, CAT, DHTKD1, HADH, ALDH6A1, ACADM, AIFM2, ALDH5A1, MICAL3, ALDH3B2, CYP2E1, DECR1, GRHPR, CDO1, DHDH, POR, DHRS4, H6PD, MECR, AOC3, MDH1, PRODH, CYP2U1, ME1, PHYHD1, HSD17B10, ACADSB, CYP2F2, ADHFE1, HSD17B12, ALDH1A1, MTHFR, FMO1, ADH1, IVD, FASN, IDH1, ALDH1A7, NSDHL, ETFA, SCD1, CHDH, GPD1, BCKDHB, MAOB, FADS3, IDH3A, S…
GOTERM_MF_DIRECT	GO:0000062~fatty-acyl-CoA binding	1.84209e-06	0.00293793	ACOX1, ACADSB, ACADM, IVD, ACAD11, DBI, SCP2, ACAD10, ECI3, ETFA, ACBD4
GOTERM_MF_DIRECT	GO:0050660~flavin adenine dinucleotide binding	2.73342e-06	0.00435946	ACOX1, CHDH, MTHFR, ACADSB, ACADM, AIFM2, IVD, FMO1, AOX1, MAOB, NOS3, ACAD11, ACAD10, POR, ETFA
GOTERM_MF_DIRECT	GO:0004075~biotin carboxylase activity	1.84537e-05	0.0294278	PCX, MCCC1, ACACA, ACACB, PCCA
GOTERM_MF_DIRECT	GO:0051287~NAD binding	2.41423e-05	0.0384977	ME1, LDHB, GPD1, HSD17B10, ALDH5A1, ADH1, AOX1, PHGDH, IDH1, GRHPR, IDH3A, MDH1
