# Supplementary material for: The CCR4–NOT Deadenylase Complex Maintains Adipocyte Identity
Source: Int J Mol Sci. 2019 Oct 24;20(21):5274. doi: 10.3390/ijms20215274 (PMC6862216; doi:10.3390/ijms20215274)
Supplement: Supplementary file 1 [file ijms-20-05274-s001.zip › Supplementary materials/Supplementary Table 6 Enriched GO terms in differently expressing pre-mRNAs in BAT.xlsx]

## Sheet: Sheet1
BAT iFPKM increased (> 2.0)
Category	Term	PValue	FDR	Genes
GOTERM_BP_DIRECT	GO:0002376~immune system process	7.00893e-28	1.35612e-24	APOBEC3, ZC3HAV1, CADM1, CTPS, TLR1, TIRAP, TLR3, TNFSF13, TLR4, C1QC, B2M, ISG20, CFP, C1RA, NLRC5, OASL2, OASL1, MAP3K8, CFH, SYK, DBNL, ICOSL, GBP5, BST2, PIK3CD, H2-DMB1, SERPING1, FADD, CD40, C1QA, DCLRE1C, C1QB, LAT2, MST1R, PRDM1, EIF2AK2, RNF135, CD300LB, SSC5D, TNFAIP8L2, IFIH1, HMGB2, GSDMD, UNC93B1, IFI30, SP110, OAS2, CD74, SRC, IRAK4, ALCAM, ZAP70, NRROS, IIGP1, DHX58, CSF1R, CARD9, …
GOTERM_BP_DIRECT	GO:0045087~innate immune response	4.33952e-15	8.38218e-12	APOBEC3, ZC3HAV1, TLR1, TIRAP, TLR3, TLR4, C1QC, B2M, ISG20, CFP, C1RA, NLRC5, APP, OASL2, OASL1, CFH, SYK, MATK, BST2, C4B, PIK3CD, RELB, SERPING1, FADD, C1QA, C1QB, TRIM35, MST1R, OAS1A, PRDM1, EIF2AK2, RNF135, SSC5D, TNFAIP8L2, HMGB2, IFIH1, GSDMD, UNC93B1, OAS2, SP110, SRC, IRAK4, ZAP70, IIGP1, FCER1G, NRROS, DHX58, CSF1R, TYROBP, CARD9, LGALS3, CFB, IL1RL2, SLAMF7, FCGR1, TRIM62, AIM2, ZFP80…
GOTERM_BP_DIRECT	GO:0007229~integrin-mediated signaling pathway	6.5767e-09	1.27249e-05	ITGAL, FERMT3, ITGAE, COL3A1, ITGA11, ITGB4, ITGB2, PXN, ITGAM, SRC, CD47, GAB2, ITGAX, PTK2B, ITGAV, ITGB7, FCER1G, ADAM33, ZYX, ADAM8, SYK, TYROBP, ADAM11, VAV3, PLEK, ITGA4, VAV1, ITGA9, LAT, LAMA5, ITGA5, ADAM22, ADAM19, ADAM15, ITGA2B
GOTERM_BP_DIRECT	GO:0052697~xenobiotic glucuronidation	6.37157e-07	0.0012328	UGT1A10, UGT1A9, UGT1A8, UGT1A7C, UGT1A2, UGT1A6B, UGT1A6A, UGT1A5, UGT1A1
GOTERM_BP_DIRECT	GO:0019886~antigen processing and presentation of exogenous peptide antigen via MHC class II	8.14163e-07	0.00157527	FCGR2B, H2-EB1, UNC93B1, IFI30, H2-DMB1, FCER1G, H2-AA, H2-AB1, H2-DMA, CD74, H2-DMB2
GOTERM_BP_DIRECT	GO:0018108~peptidyl-tyrosine phosphorylation	1.26541e-05	0.024481	EGFR, PTPN6, FGFR3, LYN, HCK, EFEMP1, ABI3, HK1, ABI2, ABI1, FES, DDR2, SRC, PXN, EPHB2, PTK2B, FYN, LCK, ZAP70, PDGFRA, PDGFRB, CSF1R, SYK
GOTERM_BP_DIRECT	GO:0016310~phosphorylation	2.25594e-05	0.04364	STK36, FAM20C, PKMYT1, AURKA, PRKX, MAP3K8, SYK, MATK, CIITA, EGFR, RET, PDXK, BRAF, PIK3CB, PIK3CD, RPS6KC1, STK4, NME7, PI4K2A, MAPK3, RIPK3, PDGFRA, CAMK1, TESK2, PDGFRB, MST1R, MAPK7, LRRK2, EIF2AK2, LRRK1, NEK6, PRPS2, KALRN, FGFR3, PFKFB4, NEK3, POMK, STK10, MAP4K1, CHEK2, NAGK, TK2, SRC, CMPK2, EPHB2, TK1, IRAK4, VRK2, SBK2, ZAP70, CSF1R, SPHK2, TGFBR1, TAOK3, EPHA2, PLK2, PIP4K2A, MERTK, …
GOTERM_CC_DIRECT	GO:0016020~membrane	1.72096e-39	2.66597e-36	CDIPT, AIF1, GBGT1, OSMR, ITSN1, TMEM141, B2M, HMHA1, APP, TMEM14A, TMEFF2, ICOSL, GATM, BRAF, PDPN, UGCG, GEM, LPCAT2, MYH9, LPCAT4, NCAPD2, EBPL, UNC13D, TMEM136, MED15, BACE2, RYR1, ARL8A, EIF2AK2, PMP22, UNC13A, DCBLD2, ORAI2, CYP1B1, SCN1B, CSF2RB2, MTX1, CACNB1, CACNB3, ALCAM, PFN1, SLC29A3, RAC2, LPCAT1, NCAPG2, GOLPH3L, CKLF, ZAP70, LFNG, RECQL4, ACER3, KIF3B, LAPTM4A, ATP11A, OLFR78, GNG…
GOTERM_CC_DIRECT	GO:0005764~lysosome	9.44755e-19	1.46353e-15	SLC36A1, ZC3HAV1, PLEKHM1, LGMN, SLC26A11, GOT1, APOE, MCOLN1, H2-DMB1, VTI1B, NAPSA, H2-DMB2, PNPLA7, UNC13D, CD34, VAMP8, PRCP, PDGFRB, ARL8A, TNFAIP3, LRRK2, TM6SF1, RAB7B, STX7, FGFR3, LITAF, ASS1, TMEM63A, UNC93B1, IFI30, CTSA, PPT1, RRAGD, CD74, ADA, SRC, ATP6V0C, SLC11A1, CD68, ACE, SLC29A3, SLC48A1, LAPTM5, NAGA, GALNS, GALC, SLC35F6, LAMTOR4, SPHK2, GUSB, GGH, ENGASE, CD63, CYB561A3, ATP…
GOTERM_CC_DIRECT	GO:0031012~extracellular matrix	1.78666e-14	2.7689e-11	ASPN, RARRES2, AEBP1, LTBP1, IGFBP7, TGFB3, FGF10, POSTN, CLTC, MMP3, MMP2, PRDX1, TGFB1, CFP, OGN, APOE, TGFBI, TUBB5, ATP5O, TFPI2, LOXL1, CYR61, MMP19, MFGE8, MMP14, MYH9, FLNA, MMP11, ADAMTS7, BGN, SERPINF1, CFL1, COL1A2, CTSD, RPS10, ADAMTS1, COL1A1, TGFB1I1, ADAMTS2, SSC5D, ADAMTS5, ADAMTSL4, TNC, COL3A1, ADAMTS15, DCN, CALR, TIMP2, PCOLCE, CHADL, LGALS3BP, COL6A3, COL6A2, COL6A1, ADAMTS10,…
GOTERM_CC_DIRECT	GO:0005783~endoplasmic reticulum	1.88858e-11	2.92564e-08	SLC36A1, CDIPT, PTGS1, TRAPPC2L, TPD52, SLC26A11, DNASE1L1, ERO1LB, APOD, DNAJB11, APOE, CREB3L1, RPL10, PLD3, PLD1, PLD4, CRTAP, IFI47, TMEM132A, LPCAT2, LPCAT4, VASH1, EBPL, MLEC, BACE2, EXT2, CYP1B1, E430025E21RIK, CRELD2, POMK, OAS2, ASL, CALR, CD74, P3H2, P3H3, VRK2, LPCAT1, ZDHHC9, TRAM1, OLFM1, ACER3, UFSP2, OSBPL3, OSBPL8, GUSB, FOXRED2, TREX1, ATP11A, SPTSSA, FAM213B, S100A10, SEPN1, SLA…
GOTERM_CC_DIRECT	GO:0005578~proteinaceous extracellular matrix	2.91749e-08	4.51952e-05	ASPN, LTBP1, TGFB3, POSTN, MMP3, MMP2, TGFB1, HMCN2, OGN, TGFBI, GPC1, LOXL1, CYR61, OLFML2B, MMP19, CRTAP, SLIT3, MMP11, ADAMTS7, BGN, LAMC3, COL1A2, ADAMTS1, MFAP2, COL1A1, MFAP5, ADAMTS2, ADAMTS5, GLG1, MAMDC2, ADAMTSL4, TNC, COL3A1, ADAMTSL5, ELN, ADAMTS15, DCN, CHADL, LGALS3BP, COL6A3, COL6A2, COL6A1, ADAMTS10, ADAMTS12, THBS2, FN1, DPT, COL18A1, TNXB, BMP1, LGALS3, EFEMP2, LGALS1, EFEMP1, F…
GOTERM_CC_DIRECT	GO:0008305~integrin complex	2.83616e-06	0.00439346	ITGAL, ITGAE, ITGA11, ITGB4, ITGB2, ITGA4, MYH9, ITGAM, ITGA9, ITGAX, ITGA5, ITGAV, ITGB7, ITGA2B
GOTERM_CC_DIRECT	GO:0005913~cell-cell adherens junction	1.01404e-05	0.0157074	PVR, RTN4, TLN1, CADM3, LIMA1, ZC3HAV1, CADM1, PDLIM1, PRDX1, IQGAP1, EFHD2, SND1, PAK4, LRRFIP1, ZYX, FAM129B, EGFR, ARGLU1, VASN, FMNL2, DBNL, TWF2, LYN, BAIAP2, FLOT1, SLC3A2, CLIC1, MYH9, VASP, FLNA, PGM5, UBFD1, SERBP1, SDCBP, DBN1, EPS8L2, CNN3, SNX5, SNX1, ABI2, GIPC1, ABI1, ANLN, TAGLN2, CAPZB, SRC, PFN1, EZR, ATIC, CNN2, NDRG1, PLEC, TES, EHD4, SWAP70, TBC1D10A, FSCN1, ANXA1, TRIM25, GLO…
GOTERM_CC_DIRECT	GO:0005789~endoplasmic reticulum membrane	2.08598e-05	0.0323094	CDIPT, PTGS1, PKMYT1, TLR3, TAPBP, ELOVL1, SEZ6L2, ERO1LB, PTGIS, SLC8B1, EGFR, PLD3, PLD2, PLD1, PLD4, VTI1B, IFI47, TMEM132A, LPCAT2, LPCAT4, TMEM208, PNPLA7, TMEM106C, EBPL, MLEC, SDCBP, PTGFRN, EXT2, 9930111J21RIK1, SRI, CYP1B1, POMK, PANX1, UNC93B1, CERS5, VRK2, LPCAT1, ZDHHC9, NRROS, IIGP1, TRAM1, ARL6IP5, MEST, MSMO1, OSBPL3, SEC11C, OSBPL8, CKAP4, TREX1, EPHX1, SEPN1, P4HTM, REEP4, CYP4B1…
GOTERM_MF_DIRECT	GO:0003779~actin binding	1.97998e-20	3.3424e-17	AIF1, CAPZA2, IMPACT, AIF1L, DBNL, TWF2, ACTN1, ACTN2, CORO7, ACTN3, MYH9, TNNT3, ARPC1B, CCR5, LRRK2, EPS8L2, DBN1, PANX1, ACTR3B, SSH3, MYO9B, ARPC4, ANLN, GIPC1, ARPC5, FXYD5, CAPZB, MYO9A, PFN1, ARPC3, ARPC2, HIP1, FGD4, MYO1E, FSCN1, MYO1G, MYO1F, EVL, MYO1H, CORO1C, CORO1B, CORO1A, EPS8, LASP1, CYFIP1, MARCKS, WDR1, MYLK, TMOD1, GAS2L3, TLN1, LIMA1, MYBPC2, MLPH, MYO7A, VILL, DSTN, ACTR3, A…
GOTERM_MF_DIRECT	GO:0051015~actin filament binding	3.50496e-15	5.9952e-12	TLN1, LIMA1, AIF1, MYO7A, IQGAP2, DSTN, ACTR3, ACTR2, AIF1L, TRPV4, FMNL1, EGFR, DBNL, ACTN1, ACTN2, ACTN3, FLNC, MYH9, FLNA, ARPC1B, CFL1, BIN1, DBN1, EPS8L2, LCP1, SHROOM1, PANX1, ARPC4, MYO9B, ARPC5, TPM1, CAPZB, ANXA8, EZR, ARPC3, ARPC2, WIPF3, WIPF1, FGD4, HIP1, MICALL2, ADSSL1, MYO1E, FSCN1, GAS7, CORO1C, CORO1B, CORO1A, MAP1S, LASP1, CYFIP1, WDR1, ANTXR1, TMOD1
GOTERM_MF_DIRECT	GO:0016740~transferase activity	9.11233e-08	0.000153825	MOCOS, CDIPT, GBGT1, FAM20C, AURKA, PRKX, PRIM1, GOT2, GOT1, WWP2, OASL2, LCAT, MAP3K8, PRIM2, OASL1, GPT2, GGTA1, SYK, BRAF, GATM, PIK3CB, PIK3CD, UGCG, GSTT1, PARP11, LPCAT2, LPCAT4, NME7, CHRAC1, PARP14, MAPK3, PDGFRA, PDGFRB, CAMK1, MST1R, PRDM1, HAS3, MAPK7, EIF2AK2, MGAT5, EXT2, NEK6, GCNT2, POMK, NEK3, PFKFB4, OAS2, CHEK2, NAGK, TK2, TK1, EPHB2, VRK2, LPCAT1, ZDHHC9, POLM, ZAP70, POLN, LFN…
GOTERM_MF_DIRECT	GO:0005096~GTPase activator activity	2.4889e-07	0.00042015	RAB3GAP2, ARHGAP19, ARHGAP17, HMHA1, SMAP2, ARHGAP6, RINL, TBC1D14, STARD8, TBC1D9B, ARHGAP9, SIPA1L2, ARHGAP25, ARHGAP30, ARRB1, ACAP1, RIN2, LRRK2, SRGAP1, RIN3, ARHGDIG, ARFGAP3, TBC1D9, SIPA1, MYO9B, GIPC1, ASAP3, OCRL, MYO9A, ADAP1, RGS10, CDC42EP2, DOCK2, RGS12, GMIP, PLEKHG6, RASAL3, RASA3, TBC1D1, RASA4, ARHGDIA, ARHGEF10L, TBC1D2, ARHGDIB, TBC1D2B, ABR, TBC1D10C, TBC1D10A, NF1, NCKAP1L, …
GOTERM_MF_DIRECT	GO:0000166~nucleotide binding	3.89008e-07	0.000656681	ADCY4, XRCC3, ADCY7, TUBB2A, FAM20C, AURKA, PRKX, ATP2B1, DDX11, RAB29, OASL2, MAP3K8, IFT22, RAB23, RAPGEF4, RAB26, IFT27, NUP35, RAB20, SYK, GTPBP3, GBP5, BRAF, PIK3CB, LIG1, PIK3CD, GEM, MYH9, NME7, CARNS1, RFC5, RND2, ABCB1A, RFC2, ABCB1B, PARP14, MAPK3, PDGFRA, PDGFRB, CAMK1, ARL8A, MST1R, RAB13, MAPK7, KIF26A, EIF2AK2, NEK6, POMK, GNAI2, NEK3, PFKFB4, MYEF2, WARS2, IGF2BP2, MYO9B, OAS2, CHE…
GOTERM_MF_DIRECT	GO:0005525~GTP binding	1.00172e-06	0.00169099	RHOJ, TUBB2A, RAB5C, GNA12, RRAD, ARL10, MFHAS1, RAB29, RASL10A, IFT22, TUBB5, RAB23, RHOC, RHOD, RAB26, IFT27, TUBA1A, RAB20, TUBA1B, RHOG, TUBA1C, GNL3, CIITA, RABL2, GBP7, GTPBP3, GBP5, RAB4A, GBP9, RAB4B, IFI47, GEM, DAPK1, RND2, DNAJC27, GNAL, MB21D1, REM1, GUCY1B3, ARL8A, RAB13, LRRK2, GBP4, GBP3, LRRK1, 9930111J21RIK1, 9930111J21RIK2, RAB7B, GNAI2, MRAS, RRAGD, GCH1, GFM2, RAB43, UPRT, RAC…
GOTERM_MF_DIRECT	GO:0016301~kinase activity	1.8608e-06	0.00314117	STK36, FAM20C, PKMYT1, AURKA, PRKX, CDKN2B, MAP3K8, SYK, MATK, CIITA, EGFR, RET, PDXK, BRAF, PIK3CB, PIK3CD, SKP2, RPS6KC1, STK4, NME7, PLAUR, PI4K2A, MAPK3, PDGFRA, RIPK3, CAMK1, PDGFRB, TESK2, MST1R, MAPK7, LRRK2, EIF2AK2, LRRK1, PRPS2, NEK6, KALRN, FGFR3, PFKFB4, NEK3, POMK, STK10, PTK7, MAP4K1, CHEK2, NAGK, ZMYND8, TK2, SRC, CMPK2, EPHB2, TK1, IRAK4, VRK2, SBK2, ZAP70, CSF1R, TYROBP, SPHK2, T…
GOTERM_MF_DIRECT	GO:0005524~ATP binding	3.05177e-06	0.00515156	ADCY4, XRCC3, ADCY7, FAM20C, AURKA, PRKX, ATP2B1, DDX11, OASL2, MAP3K8, OASL1, SYK, KIF13B, BRAF, PIK3CB, LIG1, PIK3CD, NAV3, MYH9, NME7, CARNS1, RFC5, ABCB1A, ABCB1B, RFC2, MAPK3, PDGFRA, PDGFRB, CAMK1, MST1R, MAPK7, KIF26A, EIF2AK2, NEK6, POMK, NEK3, PFKFB4, WARS2, MYO9B, OAS2, CHEK2, NAGK, MYO9A, TK2, TK1, EPHB2, EPHB6, VRK2, ZAP70, DHX58, RECQL4, KIF3B, KIF3A, SPHK2, TGFBR1, TAOK3, UBE2L6, AT…
GOTERM_MF_DIRECT	GO:0004896~cytokine receptor activity	2.17114e-05	0.0366446	IL2RB, OSMR, IL6ST, CSF2RB2, IL1RL2, IL21R, IL4RA, IL11RA1, CD74, IL6RA, IL20RB, CSF2RB, CSF3R, EPOR, IL2RG, IFNGR2, CSF2RA, IL3RA
GOTERM_MF_DIRECT	GO:0046872~metal ion binding	2.44669e-05	0.0412944	HCCS, PDP1, GDA, PLEKHM3, AIF1, PLEKHM1, GBGT1, PTGS1, ITSN2, ITSN1, ISG20, HMHA1, APP, MAP3K8, AIF1L, PATZ1, ADAM8, DDAH1, BRAF, CRYAB, LIG1, COLEC12, ZUFSP, LPCAT2, NME7, ADAMTS7, ADAMTS1, ADAMTS2, ADAMTS5, UNC13A, CYP1B1, GNAI2, P3H2, P3H3, LPCAT1, LFNG, DHX58, RECQL4, DNMT3A, MGAT4A, TGFBR1, ATP11A, GAS6, DAGLB, ADAP2, RAPSN, LASP1, TRAFD1, PPP2R3D, ZFP385A, LIMA1, NUAK2, ATP10A, SMAP2, SMPDL…
GOTERM_MF_DIRECT	GO:0005085~guanyl-nucleotide exchange factor activity	2.83842e-05	0.0479045	FGD2, PREX1, CYTH4, HPS1, CYTH3, DENND2A, RASGEF1C, ITSN1, DENND2C, PLEKHG2, DOCK2, RINL, RASGRP4, RAPGEF4, DOCK10, DOCK11, FGD6, ARHGEF10L, FGD4, SERGEF, ARHGEF2, ABR, RPGR, LAMTOR4, VAV3, MADD, TBC1D10A, ARHGEF6, ARHGEF5, RAB3IL1, DOCK8, VAV1, DENND1C, ARHGEF10, RALGDS, ELMO1, PSD, DENND4B, KALRN, BCAR3
BAT iFPKM decreased (< 0.5)
Category	Term	PValue	FDR	Genes
GOTERM_BP_DIRECT	GO:0006629~lipid metabolic process	3.59385e-19	6.42086e-16	PPARA, ACOX1, CPT2, EHHADH, PRKAG2, PMVK, FDFT1, SLC16A1, AGPAT9, INSIG1, ASPG, CES1D, ELOVL6, HADH, THRSP, AGPAT2, ACAA2, CRLS1, ACADM, ADIPOR2, PNPLA2, DECR1, ACADL, CDS1, LPIN1, CHPT1, PNPLA3, ACADVL, PNPLA8, NAPEPLD, DGAT2, HSD11B1, GPAM, SLC27A2, HACL1, ENPP2, CHKB, HSD17B12, PLBD1, ECHS1, HADHA, HADHB, PLIN5, ACSL1, PRKAA2, NSDHL, SCD1, ECI1, CPT1B, MOGAT2, MOGAT1, EPHX2, ACACA, CIDEA, ACAC…
GOTERM_BP_DIRECT	GO:0006631~fatty acid metabolic process	6.7934e-16	1.18794e-12	ACOX1, PPARA, CPT2, STAT5A, EHHADH, PRKAG2, ECHS1, HADHA, HADHB, PRKAR2B, ACSL1, ACOT11, PER2, PRKAA2, ELOVL6, HADH, GHR, ECI1, SCD1, ACAA2, CPT1B, ACADM, ACACA, ADIPOR2, ACACB, DECR1, CRAT, ACADL, ACADVL, PNPLA8, AACS, GPAM, SLC27A2
GOTERM_BP_DIRECT	GO:0055114~oxidation-reduction process	2.69237e-15	4.76286e-12	ACOX1, LDHB, EHHADH, LDHD, OGDH, UQCRFS1, UQCRQ, FDFT1, UQCR11, IDH3G, GPX3, GPX8, LOX, PDHA1, DHTKD1, HADH, IMPDH1, HIGD1A, RTN4IP1, ALDH6A1, ACADM, SH3PXD2A, AIFM2, ALDH5A1, NDUFC2, DECR1, ACADL, CYP2B10, COQ7, GMPR, CDO1, DDO, ACADVL, H6PD, HSD11B1, OXNAD1, PRODH, NDUFB3, ME3, NDUFB8, NDUFB9, HSD17B12, EGLN1, HADHA, FMO1, FAM213A, CYP26B1, IDH2, ALDH4A1, ETFB, NSDHL, ETFA, SCD1, GPD2, BCKDHA, …
GOTERM_BP_DIRECT	GO:0006635~fatty acid beta-oxidation	2.96081e-15	5.35127e-12	ECI1, ACAA2, CPT1B, ACOX1, ACADM, EHHADH, ECHS1, DECR1, ACAT2, ACAT1, ADIPOQ, HADHA, ECI3, HADHB, ACADVL, ABCD3, HIBCH, HADH, SLC27A2
GOTERM_BP_DIRECT	GO:0006099~tricarboxylic acid cycle	2.10596e-09	3.76255e-06	DLST, IDH3G, ACO2, SUCLG1, IDH2, IDH3B, DLAT, PDHA1, DHTKD1, SUCLA2, OGDH, IDH3A
GOTERM_BP_DIRECT	GO:0006734~NADH metabolic process	1.54785e-06	0.00276539	GPD2, DLST, GPD1, IDH3G, IDH3B, OGDH, IDH3A
GOTERM_BP_DIRECT	GO:0006103~2-oxoglutarate metabolic process	1.606e-06	0.00286928	DLST, IDH3G, STAT5A, IDH2, IDH3B, OGDH, IDH3A, GHR
GOTERM_BP_DIRECT	GO:0033539~fatty acid beta-oxidation using acyl-CoA dehydrogenase	2.46471e-06	0.00440341	ACADVL, ACOX1, ACADM, ACAD11, ACADL, ACAD10, ETFB, ETFA
GOTERM_BP_DIRECT	GO:0019432~triglyceride biosynthetic process	2.7878e-06	0.00498063	MOGAT2, MOGAT1, DGAT2, AGPAT9, PNPLA3, GPAM, LPIN1
GOTERM_BP_DIRECT	GO:0006006~glucose metabolic process	4.47863e-06	0.00800132	PPARA, PDK2, ALDH5A1, PDK4, HK2, DLAT, ADIPOQ, PCK1, GALM, H6PD, PDHA1, PIK3R1, AKT2
GOTERM_BP_DIRECT	GO:0055088~lipid homeostasis	1.11341e-05	0.0198906	ACADVL, ACOX1, ACADM, ACACA, PNPLA2, ACAD11, ACADL, PNPLA3, ACAD10, ETFA
GOTERM_BP_DIRECT	GO:0043401~steroid hormone mediated signaling pathway	1.5159e-05	0.02708	PPARA, AR, THRB, PPARG, NR6A1, ESR1, NR3C2, ESRRG, RXRG, RORC, RARB
GOTERM_BP_DIRECT	GO:0006102~isocitrate metabolic process	2.27228e-05	0.0405892	IDH3G, ACO2, IDH2, IDH3B, IDH3A
GOTERM_CC_DIRECT	GO:0005777~peroxisome	3.93809e-09	5.55251e-06	ACOX1, HACL1, EHHADH, EPHX2, MUL1, CRAT, PMVK, DDO, ECI3, ACOT4, PEX11A, PNPLA8, TMEM135, ACSL1, HSDL2, TYSND1, IDH2, GNPAT, ABCD3, PEX13, ACAD11, SLC27A2
GOTERM_CC_DIRECT	GO:0016020~membrane	5.86868e-07	0.000827451	ADGRA3, LDHB, SEC31B, SLC36A2, PPP2R5A, TGOLN1, ADCY6, SYT3, BTC, FAM210B, AQP1, FAM210A, ADORA1, SHB, BAK1, SERPINE2, INSIG1, HIGD1A, GNG7, APOO, TMEFF1, CRLS1, EFNB3, PTPRG, ABCC10, PTPRU, BCL2L13, TMEM25, TMEM135, NAPEPLD, VEGFA, HSD11B1, EFNA5, ADD3, ALDOA, SLC2A12, ARHGEF28, MTX2, HSD17B12, DAG1, CHCHD3, XK, MME, SORCS2, HADHB, FAM19A5, GYS1, LETMD1, SCD1, GPD2, MAOB, GAS2, MPC2, ACACB, KCNK…
GOTERM_MF_DIRECT	GO:0016491~oxidoreductase activity	2.98519e-12	4.69068e-09	ACOX1, LDHB, EHHADH, LDHD, OGDH, UQCRFS1, FDFT1, IDH3G, GPX3, GPX8, LOX, PDHA1, DHTKD1, HADH, IMPDH1, RTN4IP1, ALDH6A1, ACADM, AIFM2, ALDH5A1, DECR1, ACADL, CYP2B10, COQ7, GMPR, CDO1, DDO, ACADVL, H6PD, HSD11B1, OXNAD1, PRODH, ME3, HSD17B12, EGLN1, HADHA, FMO1, CYP26B1, IDH2, ALDH4A1, ETFA, NSDHL, SCD1, GPD2, BCKDHA, GPD1, CHDH, BCKDHB, MAOB, IDH3A, SOD2, MSRB3, VAT1L, HSDL2, NDUFV1, AOX1, DPYD, …
GOTERM_MF_DIRECT	GO:0000062~fatty-acyl-CoA binding	2.14555e-07	0.000337136	ACADVL, ACOX1, ACADM, ACAD11, ACADL, DBI, ACAD10, ECI3, HADHA, ETFA, HADHB
GOTERM_MF_DIRECT	GO:0050660~flavin adenine dinucleotide binding	6.87474e-06	0.0108019	CHDH, ACOX1, ACADM, AIFM2, MAOB, LDHD, ACADL, ACADVL, FMO1, AOX1, ACAD11, ACAD10, ETFA
GOTERM_MF_DIRECT	GO:0016747~transferase activity, transferring acyl groups other than amino-acyl groups	9.3823e-06	0.0147417	ACAA2, MOGAT2, MOGAT1, DGAT2, ELOVL6, ACAT2, ACAT1, HADHB
GOTERM_MF_DIRECT	GO:0016747~transferase activity, transferring acyl groups other than amino-acyl groups	9.3823e-06	0.0147417	ACAA2, MOGAT2, MOGAT1, DGAT2, ELOVL6, ACAT2, ACAT1, HADHB
GOTERM_MF_DIRECT	GO:0052890~oxidoreductase activity, acting on the CH-CH group of donors, with a flavin as acceptor	1.06792e-05	0.0167793	ACADVL, ACOX1, ACADM, ACAD11, ACADL, ACAD10, ETFA
GOTERM_MF_DIRECT	GO:0009055~electron carrier activity	1.29087e-05	0.0202819	ACADVL, ACOX1, UQCR11, ACADM, AOX1, ACAD11, ACADL, CIAPIN1, ACAD10, ETFB, ETFA
GOTERM_MF_DIRECT	GO:0003995~acyl-CoA dehydrogenase activity	1.60165e-05	0.0251642	ACADVL, ACOX1, ACADM, ACAD11, ACADL, ACAD10, ETFA
